# Supplementary material for: 1-(4-Methyl­phen­yl)-2-(phenyl­sulfon­yl)ethanone
Source: Acta Crystallogr Sect E Struct Rep Online. 2012 Mar 10;68(Pt 4):o1033. doi: 10.1107/S160053681200966X (PMC3343995; doi:10.1107/S160053681200966X)
Supplement: Supplementary file 1 [file e-68-o1033-sup1.cif]

##############################################################################
#                                                                            #
# This CIF contains the data in a paper accepted for publication in          #
# Acta Crystallographica Section E. It conforms to the requirements of       #
# Notes for Authors for Acta Crystallographica Section E, and has been       #
# peer reviewed under the auspices of the IUCr Commission on Journals.       #
#                                                                            #
# Full details of the Crystallographic Information File format               #
# are given in the paper "The Crystallographic Information File (CIF):       #
# a New Standard Archive File for Crystallography" by S. R. Hall, F. H.      #
# Allen and I. D. Brown [Acta Cryst. (1991), A47, 655-685].                  #
#                                                                            #
# The current version of the core CIF dictionary is obtainable from          #
# ftp://ftp.iucr.org/pub/cif_core.dic.                                       #
#                                                                            #
# Software is freely available for graphical display of the structure(s)     #
# in this CIF. For information consult the CIF software page                 #
# http://www.iucr.org/resources/cif/software.                                #
#                                                                            #
# This file may be used for bona fide research purposes within the           #
# scientific community so long as proper attribution is given to the journal # 
# article from which it was obtained.                                        #
#                                                                            #
##############################################################################
data_global
_audit_creation_method     'form.cif (version 2.0)'
_journal_data_validation_number     ?
_journal_date_recd_electronic     2012-03-05
_journal_date_accepted     2012-03-05
_journal_name_full     'Acta Crystallographica, Section E'
_journal_year     2012
_journal_volume     68
_journal_issue      4
_journal_page_first     o1033
_journal_page_last     o1033
_journal_paper_category     QO
_journal_paper_doi     10.1107/S160053681200966X
_journal_coeditor_code     IS5087
_publ_contact_author_name     'Prof. Fun, Hoong-Kun'
_publ_contact_author_address
;
      X-ray Crystallography Unit
      School of Physics
      Universiti Sains Malaysia
      11800 USM, Penang
      MALAYSIA
;
_publ_contact_author_email     'hkfun@usm.my'
_publ_contact_author_fax     '604 6579150'
_publ_contact_author_phone     '604 6533652'
_publ_section_title
;
1-(4-Methylphenyl)-2-(phenylsulfonyl)ethanone
;
loop_
    _publ_author_name
    _publ_author_footnote
    _publ_author_address
    'Hatem A. Abdel-Aziz' ?
;
Department of Pharmaceutical Chemistry
College of Pharmacy
King Saud University
PO Box 2457
Riyadh 11451
Saudi Arabia
;
    'Khalid A. Al-Rashood' ?
;
Department of Pharmaceutical Chemistry
College of Pharmacy
King Saud University
PO Box 2457
Riyadh 11451
Saudi Arabia
;
    'Hazem A. Ghabbour' ?
;
Department of Pharmaceutical Chemistry
College of Pharmacy
King Saud University
PO Box 2457
Riyadh 11451
Saudi Arabia
;
    'Fun, Hoong-Kun'
;
Thomson Reuters ResearcherID: A-3561-2009.
;
;
X-ray Crystallography Unit
School of Physics
Universiti Sains Malaysia
11800 USM, Penang
Malaysia
;
    'Tze Shyang Chia' ?
;
X-ray Crystallography Unit
School of Physics
Universiti Sains Malaysia
11800 USM, Penang
Malaysia
;
data_I
_audit_creation_method     SHELXL-97
_chemical_name_systematic
;
1-(4-Methylphenyl)-2-(phenylsulfonyl)ethanone
;
_chemical_name_common     ?
_chemical_formula_moiety     'C15 H14 O3 S'
_chemical_formula_sum     'C15 H14 O3 S'
_chemical_formula_iupac     'C15 H14 O3 S'
_chemical_formula_weight     274.32
_chemical_melting_point     ?
_symmetry_cell_setting     orthorhombic
_symmetry_space_group_name_H-M     'P b c a'
_symmetry_space_group_name_Hall     '-P 2ac 2ab'
loop_
    _symmetry_equiv_pos_as_xyz
    'x, y, z'
    '-x+1/2, -y, z+1/2'
    '-x, y+1/2, -z+1/2'
    'x+1/2, -y+1/2, -z'
    '-x, -y, -z'
    'x-1/2, y, -z-1/2'
    'x, -y-1/2, z-1/2'
    '-x-1/2, y-1/2, z'
_cell_length_a     11.5555(12)
_cell_length_b     10.1981(11)
_cell_length_c     22.843(2)
_cell_angle_alpha     90.00
_cell_angle_beta     90.00
_cell_angle_gamma     90.00
_cell_volume     2692.0(5)
_cell_formula_units_Z     8
_cell_measurement_reflns_used     484
_cell_measurement_theta_min     3.87
_cell_measurement_theta_max     33.69
_cell_measurement_temperature     296(2)
_exptl_crystal_description     'needle'
_exptl_crystal_colour     'colourless'
_exptl_crystal_size_max     0.55
_exptl_crystal_size_mid     0.12
_exptl_crystal_size_min     0.04
_exptl_crystal_density_diffrn     1.354
_exptl_crystal_density_meas     ?
_exptl_crystal_density_method     'not measured'
_exptl_crystal_F_000     1152
_exptl_absorpt_coefficient_mu     2.151
_exptl_absorpt_correction_type     multi-scan
_exptl_absorpt_process_details     '(<i>SADABS</i>; Bruker, 2009)'
_exptl_absorpt_correction_T_min     0.3857
_exptl_absorpt_correction_T_max     0.9189
_exptl_special_details     ?
_diffrn_ambient_temperature     296(2)
_diffrn_radiation_type     CuK\a
_diffrn_radiation_wavelength     1.54178
_diffrn_radiation_source     'fine-focus sealed tube'
_diffrn_radiation_monochromator     graphite
_diffrn_measurement_device_type     'Bruker SMART APEXII CCD area-detector'
_diffrn_measurement_method     '\f and \w scans'
_diffrn_detector_area_resol_mean     ?
_diffrn_reflns_number     10168
_diffrn_reflns_av_R_equivalents     0.0678
_diffrn_reflns_av_sigmaI/netI     0.0608
_diffrn_reflns_theta_min     3.87
_diffrn_reflns_theta_max     69.96
_diffrn_reflns_theta_full     69.96
_diffrn_measured_fraction_theta_max     0.973
_diffrn_measured_fraction_theta_full     0.973
_diffrn_reflns_limit_h_min     -11
_diffrn_reflns_limit_h_max     14
_diffrn_reflns_limit_k_min     -9
_diffrn_reflns_limit_k_max     11
_diffrn_reflns_limit_l_min     -27
_diffrn_reflns_limit_l_max     17
_diffrn_standards_number     0
_diffrn_standards_interval_count     .
_diffrn_standards_interval_time     .
_diffrn_standards_decay_%     ?
_refine_special_details
;
Refinement of <i>F</i>^2^ against ALL reflections. The weighted <i>R</i>-factor
<i>wR</i> and goodness of fit <i>S</i> are based on <i>F</i>^2^, conventional
<i>R</i>-factors <i>R</i> are based on <i>F</i>, with <i>F</i> set to zero for
negative <i>F</i>^2^. The threshold expression of <i>F</i>^2^ >
\s(<i>F</i>^2^) is used only for calculating <i>R</i>-factors(gt) <i>etc</i>.
and is not relevant to the choice of reflections for refinement.
<i>R</i>-factors based on <i>F</i>^2^ are statistically about twice as large
as those based on <i>F</i>, and <i>R</i>- factors based on ALL data will be
even larger.
;
_reflns_number_total     2487
_reflns_number_gt     1446
_reflns_threshold_expression     I>2\s(I)
_refine_ls_structure_factor_coef     Fsqd
_refine_ls_matrix_type     full
_refine_ls_R_factor_all     0.0787
_refine_ls_R_factor_gt     0.0451
_refine_ls_wR_factor_gt     0.1112
_refine_ls_wR_factor_ref     0.1235
_refine_ls_goodness_of_fit_ref     0.891
_refine_ls_restrained_S_all     0.891
_refine_ls_number_reflns     2487
_refine_ls_number_parameters     174
_refine_ls_number_restraints     0
_refine_ls_hydrogen_treatment     constr
_refine_ls_weighting_scheme     calc
_refine_ls_weighting_details
         'calc w=1/[\s^2^(Fo^2^)+(0.0623P)^2^+0.0000P] where P=(Fo^2^+2Fc^2^)/3'
_atom_sites_solution_hydrogens     geom
_atom_sites_solution_primary     direct
_atom_sites_solution_secondary     difmap
_refine_ls_shift/su_max     0.000
_refine_ls_shift/su_mean     0.000
_refine_diff_density_max     0.192
_refine_diff_density_min     -0.252
_refine_ls_extinction_method     'SHELXTL (Sheldrick, 2008)'
_refine_ls_extinction_coef     0.00131(15)
_refine_ls_extinction_expression
                                  'Fc^*^=kFc[1+0.001xFc^2^\l^3^/sin(2\q)]^-1/4^'
loop_
    _atom_type_symbol
    _atom_type_description
    _atom_type_scat_dispersion_real
    _atom_type_scat_dispersion_imag
    _atom_type_scat_source
    'C' 'C' 0.0181 0.0091
                         'International Tables Vol C Tables 4.2.6.8 and 6.1.1.4'
    'H' 'H' 0.0000 0.0000
                         'International Tables Vol C Tables 4.2.6.8 and 6.1.1.4'
    'O' 'O' 0.0492 0.0322
                         'International Tables Vol C Tables 4.2.6.8 and 6.1.1.4'
    'S' 'S' 0.3331 0.5567
                         'International Tables Vol C Tables 4.2.6.8 and 6.1.1.4'
_computing_data_collection     'APEX2 (Bruker, 2009)'
_computing_cell_refinement     'SAINT (Bruker, 2009)'
_computing_data_reduction     'SAINT (Bruker, 2009)'
_computing_structure_solution     'SHELXTL (Sheldrick, 2008)'
_computing_structure_refinement     'SHELXTL (Sheldrick, 2008)'
_computing_molecular_graphics     'SHELXTL (Sheldrick, 2008)'
_computing_publication_material
;
SHELXTL (Sheldrick, 2008) and PLATON (Spek, 2009)
;
loop_
    _atom_site_type_symbol
    _atom_site_label
    _atom_site_fract_x
    _atom_site_fract_y
    _atom_site_fract_z
    _atom_site_U_iso_or_equiv
    _atom_site_adp_type
    _atom_site_calc_flag
    _atom_site_refinement_flags
    _atom_site_occupancy
    _atom_site_symmetry_multiplicity
    _atom_site_disorder_assembly
    _atom_site_disorder_group
    S S1 0.69612(6) 0.25970(7) 0.35841(3) 0.0496(2) Uani d . 1 1 . .
    O O1 0.67330(18) 0.12398(18) 0.34807(10) 0.0602(6) Uani d . 1 1 . .
    O O2 0.60372(18) 0.3428(2) 0.37858(10) 0.0666(6) Uani d . 1 1 . .
    O O3 0.94161(18) 0.2723(2) 0.27397(11) 0.0727(7) Uani d . 1 1 . .
    C C1 0.8099(2) 0.2698(3) 0.40947(13) 0.0498(7) Uani d . 1 1 . .
    C C2 0.8117(3) 0.3717(3) 0.44912(14) 0.0652(9) Uani d . 1 1 . .
    H H2A 0.7562 0.4377 0.4476 0.078 Uiso calc R 1 1 . .
    C C3 0.8977(3) 0.3739(4) 0.49129(15) 0.0791(11) Uani d . 1 1 . .
    H H3A 0.8998 0.4410 0.5188 0.095 Uiso calc R 1 1 . .
    C C4 0.9795(4) 0.2774(4) 0.49242(17) 0.0835(12) Uani d . 1 1 . .
    H H4A 1.0372 0.2799 0.5208 0.100 Uiso calc R 1 1 . .
    C C5 0.9782(3) 0.1777(4) 0.45296(17) 0.0797(11) Uani d . 1 1 . .
    H H5A 1.0354 0.1135 0.4542 0.096 Uiso calc R 1 1 . .
    C C6 0.8919(3) 0.1715(3) 0.41090(14) 0.0636(8) Uani d . 1 1 . .
    H H6A 0.8894 0.1026 0.3842 0.076 Uiso calc R 1 1 . .
    C C7 0.7484(3) 0.3314(3) 0.29256(12) 0.0513(7) Uani d . 1 1 . .
    H H7A 0.6841 0.3433 0.2658 0.062 Uiso calc R 1 1 . .
    H H7B 0.7799 0.4174 0.3013 0.062 Uiso calc R 1 1 . .
    C C8 0.8414(2) 0.2493(3) 0.26254(12) 0.0503(7) Uani d . 1 1 . .
    C C9 0.8077(2) 0.1467(3) 0.22005(12) 0.0459(6) Uani d . 1 1 . .
    C C10 0.6939(2) 0.1183(3) 0.20632(13) 0.0520(7) Uani d . 1 1 . .
    H H10A 0.6344 0.1646 0.2243 0.062 Uiso calc R 1 1 . .
    C C11 0.6681(3) 0.0219(3) 0.16615(13) 0.0575(8) Uani d . 1 1 . .
    H H11A 0.5910 0.0031 0.1580 0.069 Uiso calc R 1 1 . .
    C C12 0.7533(3) -0.0470(3) 0.13781(13) 0.0559(7) Uani d . 1 1 . .
    C C13 0.8667(3) -0.0200(3) 0.15236(14) 0.0576(8) Uani d . 1 1 . .
    H H13A 0.9258 -0.0669 0.1344 0.069 Uiso calc R 1 1 . .
    C C14 0.8942(2) 0.0743(3) 0.19262(13) 0.0549(7) Uani d . 1 1 . .
    H H14A 0.9714 0.0902 0.2017 0.066 Uiso calc R 1 1 . .
    C C15 0.7230(3) -0.1491(3) 0.09252(15) 0.0753(10) Uani d . 1 1 . .
    H H15B 0.6483 -0.1854 0.1012 0.113 Uiso calc R 1 1 . .
    H H15C 0.7799 -0.2176 0.0931 0.113 Uiso calc R 1 1 . .
    H H15A 0.7214 -0.1093 0.0545 0.113 Uiso calc R 1 1 . .
loop_
    _atom_site_aniso_label
    _atom_site_aniso_U_11
    _atom_site_aniso_U_22
    _atom_site_aniso_U_33
    _atom_site_aniso_U_12
    _atom_site_aniso_U_13
    _atom_site_aniso_U_23
    S1 0.0458(4) 0.0490(4) 0.0540(4) -0.0012(3) 0.0010(3) -0.0013(3)
    O1 0.0659(14) 0.0448(12) 0.0700(14) -0.0143(9) -0.0041(11) -0.0014(10)
    O2 0.0541(13) 0.0746(16) 0.0710(15) 0.0124(10) 0.0071(11) -0.0079(11)
    O3 0.0480(13) 0.0813(17) 0.0887(17) -0.0041(11) -0.0105(12) -0.0201(13)
    C1 0.0506(17) 0.0480(17) 0.0509(15) -0.0049(13) 0.0002(13) 0.0035(12)
    C2 0.078(2) 0.057(2) 0.0599(19) -0.0065(16) -0.0027(18) -0.0040(15)
    C3 0.093(3) 0.084(3) 0.061(2) -0.024(2) -0.007(2) -0.0066(19)
    C4 0.074(3) 0.114(4) 0.062(2) -0.018(2) -0.0189(19) 0.023(2)
    C5 0.067(2) 0.094(3) 0.078(3) 0.006(2) -0.007(2) 0.018(2)
    C6 0.0573(19) 0.065(2) 0.068(2) 0.0057(15) -0.0047(17) 0.0045(16)
    C7 0.0611(18) 0.0432(17) 0.0495(16) 0.0030(13) -0.0005(14) 0.0020(12)
    C8 0.0482(17) 0.0517(17) 0.0508(16) 0.0008(13) -0.0023(13) 0.0039(13)
    C9 0.0421(15) 0.0466(16) 0.0491(15) 0.0022(11) 0.0002(13) 0.0034(12)
    C10 0.0408(15) 0.0613(18) 0.0540(17) 0.0053(13) 0.0030(14) 0.0020(13)
    C11 0.0465(18) 0.066(2) 0.0599(18) -0.0071(14) -0.0064(15) 0.0013(15)
    C12 0.0628(19) 0.0579(18) 0.0471(15) -0.0022(14) -0.0031(16) 0.0031(14)
    C13 0.0544(19) 0.0594(19) 0.0590(18) 0.0086(13) 0.0040(16) -0.0045(15)
    C14 0.0412(16) 0.0636(19) 0.0599(18) 0.0035(13) -0.0013(14) -0.0034(14)
    C15 0.093(3) 0.071(2) 0.061(2) -0.0040(18) -0.0110(19) -0.0085(17)
_geom_special_details
;
All e.s.d.'s (except the e.s.d. in the dihedral angle between two l.s. planes)
are estimated using the full covariance matrix. The cell e.s.d.'s are taken
into account individually in the estimation of e.s.d.'s in distances, angles
and torsion angles; correlations between e.s.d.'s in cell parameters are only
used when they are defined by crystal symmetry. An approximate (isotropic)
treatment of cell e.s.d.'s is used for estimating e.s.d.'s involving l.s.
planes.
;
loop_
    _geom_bond_atom_site_label_1
    _geom_bond_atom_site_label_2
    _geom_bond_site_symmetry_2
    _geom_bond_distance
    _geom_bond_publ_flag
    S1 O1 . 1.4287(19) ?
    S1 O2 . 1.439(2) ?
    S1 C1 . 1.760(3) ?
    S1 C7 . 1.778(3) ?
    O3 C8 . 1.210(3) ?
    C1 C2 . 1.379(4) ?
    C1 C6 . 1.380(4) ?
    C2 C3 . 1.385(4) ?
    C2 H2A . 0.9300 ?
    C3 C4 . 1.364(5) ?
    C3 H3A . 0.9300 ?
    C4 C5 . 1.359(5) ?
    C4 H4A . 0.9300 ?
    C5 C6 . 1.386(5) ?
    C5 H5A . 0.9300 ?
    C6 H6A . 0.9300 ?
    C7 C8 . 1.525(4) ?
    C7 H7A . 0.9700 ?
    C7 H7B . 0.9700 ?
    C8 C9 . 1.480(4) ?
    C9 C10 . 1.382(4) ?
    C9 C14 . 1.391(4) ?
    C10 C11 . 1.377(4) ?
    C10 H10A . 0.9300 ?
    C11 C12 . 1.373(4) ?
    C11 H11A . 0.9300 ?
    C12 C13 . 1.379(4) ?
    C12 C15 . 1.509(4) ?
    C13 C14 . 1.368(4) ?
    C13 H13A . 0.9300 ?
    C14 H14A . 0.9300 ?
    C15 H15B . 0.9600 ?
    C15 H15C . 0.9600 ?
    C15 H15A . 0.9600 ?
loop_
    _geom_angle_atom_site_label_1
    _geom_angle_atom_site_label_2
    _geom_angle_atom_site_label_3
    _geom_angle_site_symmetry_1
    _geom_angle_site_symmetry_3
    _geom_angle
    _geom_angle_publ_flag
    O1 S1 O2 . . 119.10(13) ?
    O1 S1 C1 . . 107.69(13) ?
    O2 S1 C1 . . 107.92(14) ?
    O1 S1 C7 . . 108.74(14) ?
    O2 S1 C7 . . 106.32(14) ?
    C1 S1 C7 . . 106.42(14) ?
    C2 C1 C6 . . 121.4(3) ?
    C2 C1 S1 . . 119.4(2) ?
    C6 C1 S1 . . 119.1(2) ?
    C1 C2 C3 . . 118.7(3) ?
    C1 C2 H2A . . 120.7 ?
    C3 C2 H2A . . 120.7 ?
    C4 C3 C2 . . 119.9(4) ?
    C4 C3 H3A . . 120.0 ?
    C2 C3 H3A . . 120.0 ?
    C5 C4 C3 . . 121.3(4) ?
    C5 C4 H4A . . 119.3 ?
    C3 C4 H4A . . 119.3 ?
    C4 C5 C6 . . 120.1(4) ?
    C4 C5 H5A . . 120.0 ?
    C6 C5 H5A . . 120.0 ?
    C1 C6 C5 . . 118.5(3) ?
    C1 C6 H6A . . 120.7 ?
    C5 C6 H6A . . 120.7 ?
    C8 C7 S1 . . 113.21(19) ?
    C8 C7 H7A . . 108.9 ?
    S1 C7 H7A . . 108.9 ?
    C8 C7 H7B . . 108.9 ?
    S1 C7 H7B . . 108.9 ?
    H7A C7 H7B . . 107.7 ?
    O3 C8 C9 . . 122.0(3) ?
    O3 C8 C7 . . 118.1(3) ?
    C9 C8 C7 . . 119.9(2) ?
    C10 C9 C14 . . 118.0(3) ?
    C10 C9 C8 . . 123.2(3) ?
    C14 C9 C8 . . 118.8(3) ?
    C11 C10 C9 . . 120.4(3) ?
    C11 C10 H10A . . 119.8 ?
    C9 C10 H10A . . 119.8 ?
    C12 C11 C10 . . 121.6(3) ?
    C12 C11 H11A . . 119.2 ?
    C10 C11 H11A . . 119.2 ?
    C11 C12 C13 . . 117.7(3) ?
    C11 C12 C15 . . 120.7(3) ?
    C13 C12 C15 . . 121.6(3) ?
    C14 C13 C12 . . 121.5(3) ?
    C14 C13 H13A . . 119.2 ?
    C12 C13 H13A . . 119.2 ?
    C13 C14 C9 . . 120.6(3) ?
    C13 C14 H14A . . 119.7 ?
    C9 C14 H14A . . 119.7 ?
    C12 C15 H15B . . 109.5 ?
    C12 C15 H15C . . 109.5 ?
    H15B C15 H15C . . 109.5 ?
    C12 C15 H15A . . 109.5 ?
    H15B C15 H15A . . 109.5 ?
    H15C C15 H15A . . 109.5 ?
loop_
    _geom_torsion_atom_site_label_1
    _geom_torsion_atom_site_label_2
    _geom_torsion_atom_site_label_3
    _geom_torsion_atom_site_label_4
    _geom_torsion_site_symmetry_1
    _geom_torsion_site_symmetry_2
    _geom_torsion_site_symmetry_3
    _geom_torsion_site_symmetry_4
    _geom_torsion
    _geom_torsion_publ_flag
    O1 S1 C1 C2 . . . . -146.6(2) ?
    O2 S1 C1 C2 . . . . -16.8(3) ?
    C7 S1 C1 C2 . . . . 97.0(3) ?
    O1 S1 C1 C6 . . . . 30.0(3) ?
    O2 S1 C1 C6 . . . . 159.8(2) ?
    C7 S1 C1 C6 . . . . -86.4(3) ?
    C6 C1 C2 C3 . . . . -0.4(5) ?
    S1 C1 C2 C3 . . . . 176.1(2) ?
    C1 C2 C3 C4 . . . . 1.0(5) ?
    C2 C3 C4 C5 . . . . -0.4(6) ?
    C3 C4 C5 C6 . . . . -0.8(6) ?
    C2 C1 C6 C5 . . . . -0.8(5) ?
    S1 C1 C6 C5 . . . . -177.3(3) ?
    C4 C5 C6 C1 . . . . 1.4(5) ?
    O1 S1 C7 C8 . . . . -46.2(3) ?
    O2 S1 C7 C8 . . . . -175.5(2) ?
    C1 S1 C7 C8 . . . . 69.6(2) ?
    S1 C7 C8 O3 . . . . -92.6(3) ?
    S1 C7 C8 C9 . . . . 88.4(3) ?
    O3 C8 C9 C10 . . . . 179.8(3) ?
    C7 C8 C9 C10 . . . . -1.2(4) ?
    O3 C8 C9 C14 . . . . 0.2(4) ?
    C7 C8 C9 C14 . . . . 179.1(3) ?
    C14 C9 C10 C11 . . . . -0.6(4) ?
    C8 C9 C10 C11 . . . . 179.7(3) ?
    C9 C10 C11 C12 . . . . -1.2(5) ?
    C10 C11 C12 C13 . . . . 2.3(5) ?
    C10 C11 C12 C15 . . . . -178.0(3) ?
    C11 C12 C13 C14 . . . . -1.5(5) ?
    C15 C12 C13 C14 . . . . 178.7(3) ?
    C12 C13 C14 C9 . . . . -0.3(5) ?
    C10 C9 C14 C13 . . . . 1.4(4) ?
    C8 C9 C14 C13 . . . . -178.9(3) ?
loop_
    _geom_hbond_atom_site_label_D
    _geom_hbond_atom_site_label_H
    _geom_hbond_atom_site_label_A
    _geom_hbond_site_symmetry_A
    _geom_hbond_distance_DH
    _geom_hbond_distance_HA
    _geom_hbond_distance_DA
    _geom_hbond_angle_DHA
    _geom_hbond_publ_flag
    C7 H7B O1 8_765 0.97 2.42 3.366(3) 164 yes
    C10 H10A O3 6_556 0.93 2.48 3.342(4) 154 yes
_iucr_refine_instructions_details
;
TITL drhatem7 in Pbca
CELL 1.54178  11.5555  10.1981  22.8434  90.000  90.000  90.000
ZERR    8.00   0.0012   0.0011   0.0024   0.000   0.000   0.000
LATT  1
SYMM 0.5-X, -Y, 0.5+Z
SYMM -X, 0.5+Y, 0.5-Z
SYMM 0.5+X, 0.5-Y, -Z
SFAC C H O S
UNIT 120 112 24 8
SIZE 0.547 0.119 0.040
TEMP 23.000
L.S. 10
BOND $H
ACTA
CONF
FMAP 2
PLAN 20
EQIV $1 3/2-x,1/2+y,z
HTAB C7 O1_$1
EQIV $2 -1/2+x,y,1/2-z
HTAB C10 O3_$2
WGHT    0.062300
EXTI    0.001313
FVAR       0.44817
S1    4    0.696122    0.259701    0.358410    11.00000    0.04576    0.04905 =
         0.05401   -0.00126    0.00099   -0.00118
O1    3    0.673297    0.123981    0.348072    11.00000    0.06590    0.04484 =
         0.06997   -0.00144   -0.00409   -0.01432
O2    3    0.603723    0.342753    0.378578    11.00000    0.05407    0.07463 =
         0.07102   -0.00794    0.00714    0.01238
O3    3    0.941606    0.272265    0.273966    11.00000    0.04800    0.08129 =
         0.08871   -0.02014   -0.01048   -0.00407
C1    1    0.809871    0.269770    0.409470    11.00000    0.05056    0.04801 =
         0.05085    0.00349    0.00019   -0.00486
C2    1    0.811688    0.371717    0.449116    11.00000    0.07848    0.05722 =
         0.05991   -0.00398   -0.00275   -0.00655
AFIX  43
H2A   2    0.756224    0.437705    0.447556    11.00000   -1.20000
AFIX   0
C3    1    0.897721    0.373892    0.491294    11.00000    0.09262    0.08388 =
         0.06083   -0.00662   -0.00728   -0.02425
AFIX  43
H3A   2    0.899776    0.441039    0.518822    11.00000   -1.20000
AFIX   0
C4    1    0.979481    0.277395    0.492419    11.00000    0.07397    0.11408 =
         0.06235    0.02317   -0.01888   -0.01810
AFIX  43
H4A   2    1.037221    0.279911    0.520757    11.00000   -1.20000
AFIX   0
C5    1    0.978228    0.177675    0.452957    11.00000    0.06669    0.09415 =
         0.07832    0.01839   -0.00748    0.00590
AFIX  43
H5A   2    1.035355    0.113497    0.454170    11.00000   -1.20000
AFIX   0
C6    1    0.891923    0.171486    0.410901    11.00000    0.05730    0.06523 =
         0.06836    0.00448   -0.00466    0.00569
AFIX  43
H6A   2    0.889369    0.102628    0.384239    11.00000   -1.20000
AFIX   0
C7    1    0.748422    0.331414    0.292559    11.00000    0.06106    0.04324 =
         0.04955    0.00202   -0.00053    0.00302
AFIX  23
H7A   2    0.684126    0.343295    0.265780    11.00000   -1.20000
H7B   2    0.779932    0.417359    0.301326    11.00000   -1.20000
AFIX   0
C8    1    0.841366    0.249339    0.262539    11.00000    0.04824    0.05167 =
         0.05085    0.00393   -0.00232    0.00079
C9    1    0.807675    0.146665    0.220051    11.00000    0.04206    0.04656 =
         0.04910    0.00343    0.00017    0.00224
C10   1    0.693899    0.118288    0.206315    11.00000    0.04084    0.06130 =
         0.05396    0.00199    0.00300    0.00526
AFIX  43
H10A  2    0.634386    0.164586    0.224314    11.00000   -1.20000
AFIX   0
C11   1    0.668089    0.021910    0.166154    11.00000    0.04654    0.06610 =
         0.05987    0.00135   -0.00642   -0.00705
AFIX  43
H11A  2    0.590995    0.003073    0.158038    11.00000   -1.20000
AFIX   0
C12   1    0.753342   -0.047035    0.137807    11.00000    0.06280    0.05787 =
         0.04707    0.00311   -0.00310   -0.00217
C13   1    0.866684   -0.019976    0.152358    11.00000    0.05443    0.05937 =
         0.05898   -0.00448    0.00398    0.00857
AFIX  43
H13A  2    0.925814   -0.066938    0.134379    11.00000   -1.20000
AFIX   0
C14   1    0.894183    0.074340    0.192625    11.00000    0.04116    0.06356 =
         0.05985   -0.00342   -0.00131    0.00351
AFIX  43
H14A  2    0.971357    0.090237    0.201739    11.00000   -1.20000
AFIX   0
C15   1    0.722978   -0.149119    0.092521    11.00000    0.09293    0.07149 =
         0.06138   -0.00850   -0.01103   -0.00402
AFIX 137
H15B  2    0.648264   -0.185396    0.101204    11.00000   -1.50000
H15C  2    0.779940   -0.217631    0.093094    11.00000   -1.50000
H15A  2    0.721413   -0.109274    0.054454    11.00000   -1.50000
HKLF 4 1 0 1 0 1 0 0 0 0 -1
REM  drhatem7 in Pbca
REM R1 =  0.0451 for   1446 Fo > 4sig(Fo)  and  0.0787 for all   2487 data
REM    174 parameters refined using      0 restraints
END
WGHT      0.0622      0.0000
REM Highest difference peak  0.192,  deepest hole -0.252,  1-sigma level  0.048
Q1    1   0.7470  0.1276  0.3538  11.00000  0.05    0.19
Q2    1   0.8415 -0.0062  0.3684  11.00000  0.05    0.18
Q3    1   0.6703  0.3922  0.3527  11.00000  0.05    0.18
Q4    1   0.7373  0.3089  0.3191  11.00000  0.05    0.17
Q5    1   0.8191 -0.0124  0.3830  11.00000  0.05    0.17
Q6    1   0.6962  0.0497  0.3277  11.00000  0.05    0.16
Q7    1   0.8194  0.4729  0.5772  11.00000  0.05    0.16
Q8    1   0.7423 -0.0881  0.1205  11.00000  0.05    0.16
Q9    1   0.7414  0.5009  0.4315  11.00000  0.05    0.15
Q10   1   0.9656  0.0179  0.4959  11.00000  0.05    0.15
Q11   1   0.7852  0.2561  0.3715  11.00000  0.05    0.15
Q12   1   0.8188  0.1858  0.2400  11.00000  0.05    0.15
Q13   1   0.7174  0.0630  0.3032  11.00000  0.05    0.15
Q14   1   0.7019  0.2094  0.4396  11.00000  0.05    0.15
Q15   1   0.6575 -0.1122  0.0622  11.00000  0.05    0.15
Q16   1   0.7871 -0.0550  0.1441  11.00000  0.05    0.14
Q17   1   0.6630 -0.0023  0.1988  11.00000  0.05    0.14
Q18   1   0.6552  0.3164  0.2828  11.00000  0.05    0.14
Q19   1   0.6962  0.0478  0.3937  11.00000  0.05    0.14
Q20   1   0.9068  0.4820  0.3262  11.00000  0.05    0.13
;
