# Supplementary material for: 1-(4-Methyl­phen­yl)-2-(phenyl­sulfon­yl)ethanone
Source: Acta Crystallogr Sect E Struct Rep Online. 2012 Mar 10;68(Pt 4):o1033. doi: 10.1107/S160053681200966X (PMC3343995; doi:10.1107/S160053681200966X)
Supplement: Supplementary file 2 [file e-68-o1033-Isup2.hkl]

# 
# h,k,l, Fc-squared, Fo-squared, sigma(Fo-squared) and status flag 
# 
data_I
_shelx_title ' drhatem7 in Pbca' 
_shelx_refln_list_code          4 
_shelx_F_calc_maximum      246.00 
_exptl_crystal_F_000      1152.00 
_reflns_d_resolution_high  0.8206 
 
loop_ 
 _symmetry_equiv_pos_as_xyz 
 'x, y, z' 
 '-x+1/2, -y, z+1/2' 
 '-x, y+1/2, -z+1/2' 
 'x+1/2, -y+1/2, -z' 
 '-x, -y, -z' 
 'x-1/2, y, -z-1/2' 
 'x, -y-1/2, z-1/2' 
 '-x-1/2, y-1/2, z' 
 
_cell_length_a    11.5555 
_cell_length_b    10.1981 
_cell_length_c    22.8434 
_cell_angle_alpha  90.000 
_cell_angle_beta   90.000 
_cell_angle_gamma  90.000 
 
_shelx_F_squared_multiplier     1.000 
 
loop_ 
 _refln_index_h 
 _refln_index_k 
 _refln_index_l 
 _refln_F_squared_calc 
 _refln_F_squared_meas 
 _refln_F_squared_sigma 
 _refln_observed_status 
   2   0   0    60060.45    65649.70   2378.00 o 
   4   0   0      705.75      714.68     42.01 o 
   6   0   0     1674.30     1877.12     69.85 o 
   8   0   0     3039.73     2907.76    109.53 o 
  10   0   0     2498.12     2860.61    120.16 o 
  12   0   0       48.62       19.92     40.52 o 
  14   0   0      377.41      469.91     40.83 o 
   2   1   0     4662.96     4184.04     47.96 o 
   4   1   0    11244.20    10905.63    108.40 o 
   6   1   0        8.99       10.26     14.44 o 
   8   1   0      781.79      734.49     63.49 o 
  10   1   0      130.98      125.35     34.11 o 
  12   1   0      163.04      186.21     32.92 o 
  14   1   0      130.45       87.50     30.45 o 
   0   2   0    60517.82    51185.98   3389.28 o 
   2   2   0      179.51      146.16      9.09 o 
   4   2   0     3319.80     3504.90    110.20 o 
   6   2   0     1301.40     1056.57     46.56 o 
   8   2   0     4178.06     4098.10    132.64 o 
  10   2   0     1053.35     1057.19    109.54 o 
  12   2   0      171.42      138.10     30.05 o 
   2   3   0      309.71      365.62     17.86 o 
   4   3   0     1314.42     1071.79     41.02 o 
   6   3   0      123.98       60.76     28.58 o 
   8   3   0     3150.98     3157.38     78.22 o 
  10   3   0       87.71       85.77     34.33 o 
  12   3   0      403.75      363.07     34.64 o 
   0   4   0       12.59       40.59     17.85 o 
   2   4   0      162.84      168.12     16.20 o 
   4   4   0      490.66      580.88     50.85 o 
   6   4   0     1098.98      944.32     69.51 o 
   8   4   0      769.81      771.34     28.66 o 
  10   4   0       66.45       57.13     24.91 o 
  12   4   0       38.84       39.85     25.81 o 
   2   5   0       39.95       30.22     16.26 o 
   4   5   0     4102.23     4357.84    134.69 o 
   6   5   0     1812.47     1989.99    106.38 o 
   8   5   0      405.08      387.60     24.86 o 
  10   5   0       10.37       27.75     26.15 o 
  12   5   0      118.60      144.27     35.48 o 
   0   6   0      359.69      307.35     39.61 o 
   2   6   0      427.14      425.63     47.35 o 
   4   6   0      191.83      178.35     45.21 o 
   6   6   0      831.94      722.23     53.47 o 
   8   6   0     1706.57     1521.00    138.12 o 
  10   6   0      235.26      241.27     28.61 o 
  12   6   0       73.14      102.08     30.61 o 
   4   7   0     1167.86     1009.26     39.38 o 
   6   7   0     1280.57     1264.34     37.44 o 
   8   7   0      199.98      194.36     22.82 o 
  10   7   0        2.32        2.84     16.96 o 
   2   8   0     2192.21     2054.16     53.49 o 
   4   8   0      106.74      101.11     22.78 o 
   6   8   0     1924.10     1833.40     53.59 o 
   8   8   0     1696.64     1602.56    106.69 o 
  10   8   0      266.06      258.16     45.28 o 
   2   9   0      466.34      508.19     55.00 o 
   4   9   0      183.15      126.31     24.14 o 
   6   9   0        4.74       31.32     19.15 o 
   8   9   0       14.79       20.00     16.67 o 
   4  10   0       22.95        8.76     20.22 o 
   6  10   0       17.37        9.07     16.64 o 
   8  10   0       67.91       49.70     15.22 o 
   4  11   0        7.02       -3.16     29.84 o 
   6  11   0       55.49       41.95     25.29 o 
   1   1   1      234.33      201.94      7.06 o 
   2   1   1      527.70      490.40     12.03 o 
   3   1   1     1039.61     1066.43     13.47 o 
   4   1   1     4670.23     4810.20     50.36 o 
   5   1   1        4.03       -0.71      7.53 o 
   6   1   1     1994.07     2083.87     36.66 o 
   7   1   1        7.64        7.17     15.12 o 
   8   1   1      467.68      407.33     35.99 o 
   9   1   1       18.45       14.17     19.80 o 
  10   1   1      429.65      401.94     29.30 o 
  11   1   1        0.68       -0.01     20.14 o 
  12   1   1       22.16       41.98     19.66 o 
  13   1   1        0.46       -7.28     16.44 o 
  14   1   1        5.92       -5.27     16.09 o 
   0   2   1      549.84      541.58     29.68 o 
   1   2   1      956.98      902.54     14.09 o 
   2   2   1      243.94      190.92      7.91 o 
   3   2   1     1554.52     1495.87     20.92 o 
   4   2   1     2313.23     2351.46     47.09 o 
   5   2   1       95.67      128.63     13.41 o 
   6   2   1     3755.08     4037.12    202.70 o 
   7   2   1       32.54       13.93     19.45 o 
   8   2   1      696.80      777.55     76.91 o 
   9   2   1      443.72      481.77     38.80 o 
  10   2   1      338.80      311.33     28.47 o 
  11   2   1       77.54       83.70     22.96 o 
  12   2   1        8.00       -0.01     17.98 o 
  13   2   1        1.80        1.40     15.89 o 
   1   3   1     1243.67     1148.61     18.04 o 
   2   3   1       37.51       42.72      6.61 o 
   3   3   1      138.13      144.76      8.32 o 
   4   3   1       33.09       34.63     12.59 o 
   5   3   1     1030.89     1249.20     41.00 o 
   6   3   1       34.61       14.36     18.66 o 
   7   3   1        0.23        7.25     20.83 o 
   8   3   1      123.88       98.15     18.90 o 
   9   3   1      766.67      911.05     45.38 o 
  10   3   1       10.44       14.08     19.54 o 
  11   3   1       37.25       11.08     21.08 o 
  12   3   1      153.40      135.88     20.45 o 
  13   3   1        9.85       24.56     17.95 o 
   0   4   1     4531.76     4369.83     90.27 o 
   1   4   1      425.78      465.11     15.27 o 
   2   4   1       47.42       47.80      9.07 o 
   3   4   1      330.63      330.67     20.70 o 
   4   4   1       49.01       63.24     15.30 o 
   5   4   1       39.20       28.02     18.08 o 
   6   4   1      172.54      168.64     34.20 o 
   7   4   1        8.05        3.74     24.24 o 
   8   4   1      152.44      154.01     14.94 o 
   9   4   1       51.26       42.13     16.04 o 
  10   4   1       54.60       54.93     17.32 o 
  11   4   1        4.35        0.79     16.89 o 
  12   4   1        1.71       11.30     19.38 o 
  13   4   1        0.85        2.58     19.24 o 
   1   5   1      723.12      736.73     22.50 o 
   2   5   1      253.06      240.23     19.64 o 
   3   5   1      849.08      829.17     34.11 o 
   4   5   1     1841.73     1921.19     90.11 o 
   5   5   1        0.40       -3.15     21.79 o 
   6   5   1       63.73       47.04     25.15 o 
   7   5   1       21.77        9.30     12.28 o 
   8   5   1       12.24        5.25     12.28 o 
   9   5   1        7.53      -11.46     14.73 o 
  10   5   1        1.87       13.23     16.67 o 
  11   5   1       93.78       84.09     15.71 o 
  12   5   1       44.01       59.37     22.48 o 
   0   6   1     4869.27     4855.99     92.93 o 
   1   6   1       22.67       31.66     15.96 o 
   2   6   1     1225.29     1230.29     75.39 o 
   3   6   1      207.97      198.02     30.06 o 
   4   6   1      157.31      196.53     32.73 o 
   5   6   1       19.98       16.90     26.20 o 
   6   6   1      140.44      120.96     14.67 o 
   7   6   1      474.16      446.36     22.60 o 
   8   6   1      564.71      545.65     30.45 o 
   9   6   1       44.79       25.77     14.70 o 
  10   6   1       17.02       12.66     13.74 o 
  11   6   1        0.05        5.15     14.27 o 
  12   6   1       14.29       27.89     20.18 o 
   1   7   1       62.32       51.06     36.37 o 
   2   7   1       39.00       49.48     27.58 o 
   3   7   1      199.78      176.31     50.59 o 
   4   7   1      585.07      529.23     33.72 o 
   5   7   1       71.24       50.31     13.84 o 
   6   7   1       23.89        7.56     12.98 o 
   7   7   1        0.24        6.10     12.52 o 
   8   7   1        1.69        1.44     12.23 o 
   9   7   1       50.79       48.12     14.49 o 
  10   7   1        7.95       10.50     12.13 o 
  11   7   1        7.64       15.61     12.06 o 
   2   8   1        0.37       13.10     22.51 o 
   3   8   1       71.14       67.04     16.38 o 
   4   8   1        0.54       15.95     13.66 o 
   5   8   1        7.64        2.83     13.52 o 
   6   8   1      377.20      377.53     21.60 o 
   7   8   1       38.95       16.29     12.84 o 
   8   8   1      617.92      559.96     21.13 o 
   9   8   1        0.34       -5.58     11.87 o 
  10   8   1       36.26       49.58     11.40 o 
   2   9   1      303.21      324.22     27.65 o 
   3   9   1        4.04       -2.40     16.14 o 
   4   9   1        6.56        4.88     14.78 o 
   5   9   1       27.67       36.72     14.44 o 
   6   9   1        7.16        0.65     12.14 o 
   7   9   1       11.91       13.92     11.52 o 
   8   9   1        0.63      -11.48     11.48 o 
   9   9   1       11.99       26.10     24.55 o 
   3  10   1        6.05       11.79     18.21 o 
   4  10   1       29.09       17.59     14.14 o 
   5  10   1        0.30       -2.36     12.87 o 
   6  10   1        4.23        6.38     12.04 o 
   7  10   1       93.11       55.42     12.12 o 
   8  10   1        3.64       18.45     10.49 o 
   4  11   1       70.82       78.29     27.48 o 
   5  11   1        0.76       13.94     14.66 o 
   6  11   1       22.96        9.66     13.70 o 
   0   0   2    14160.71    12728.28    210.98 o 
   1   0   2    12779.78    13746.48    185.46 o 
   2   0   2    20027.89    19965.88    209.16 o 
   3   0   2      690.59      732.43     19.92 o 
   4   0   2     1439.20     1426.69     25.73 o 
   5   0   2      378.77      384.85     21.13 o 
   6   0   2       56.40       53.83     15.09 o 
   7   0   2     2466.03     2417.62     62.93 o 
   8   0   2     1615.16     1432.32     86.45 o 
   9   0   2     2975.51     3060.01     90.96 o 
  10   0   2      156.07      149.79     33.85 o 
  11   0   2      812.46      830.55    136.82 o 
  12   0   2        4.58       12.22     27.40 o 
  13   0   2        3.60        6.34     23.68 o 
  14   0   2        3.80      -15.76     25.84 o 
   1   1   2       66.62       77.26      3.71 o 
   2   1   2     1198.43     1092.95     15.40 o 
   3   1   2     9869.76     9881.12     98.98 o 
   4   1   2     2579.59     2530.02     31.61 o 
   5   1   2     1849.27     1777.25     28.55 o 
   6   1   2      287.65      260.95     18.95 o 
   7   1   2     1165.84     1091.79     40.01 o 
   8   1   2      101.96       63.12     21.52 o 
   9   1   2      144.34      136.28     22.15 o 
  10   1   2      148.39      168.58     24.94 o 
  11   1   2      207.98      197.60     24.21 o 
  12   1   2      366.20      359.74     41.82 o 
  13   1   2      172.38      171.84     20.56 o 
  14   1   2        0.06        0.05     18.74 o 
   0   2   2       38.58       28.32      6.21 o 
   1   2   2    60069.46    58595.05   1732.57 o 
   2   2   2     2084.80     1852.14     23.82 o 
   3   2   2       13.39       28.94      7.20 o 
   4   2   2       50.51       45.90      8.42 o 
   5   2   2      289.44      254.81     18.02 o 
   6   2   2      228.26      220.49     21.09 o 
   7   2   2      733.42      721.75     37.11 o 
   8   2   2      752.13      693.77     51.36 o 
   9   2   2      953.03      962.35     72.67 o 
  10   2   2      223.19      238.61     27.21 o 
  11   2   2      376.42      396.67     40.26 o 
  12   2   2        0.17        0.67     18.22 o 
  13   2   2        4.96       -1.74     15.68 o 
   1   3   2       82.57      101.54      7.16 o 
   2   3   2     3304.08     3269.65     49.80 o 
   3   3   2     1847.81     1646.00     30.80 o 
   4   3   2       39.91       44.17     12.69 o 
   5   3   2     2681.40     2823.69     98.39 o 
   6   3   2        1.33        2.97     16.35 o 
   7   3   2      604.34      635.96     42.10 o 
   8   3   2      186.67      196.87     24.74 o 
   9   3   2       10.88       14.78     18.81 o 
  10   3   2      182.31      193.70     21.82 o 
  11   3   2       26.01       24.66     21.13 o 
  12   3   2      194.65      184.72     21.27 o 
  13   3   2       96.06      124.75     19.88 o 
   0   4   2     2196.37     2040.28     57.43 o 
   1   4   2      296.54      267.90     12.95 o 
   2   4   2      342.89      352.44     19.79 o 
   3   4   2     4365.42     4788.40     74.54 o 
   4   4   2     1293.82     1469.36     78.02 o 
   5   4   2      871.32      979.16     43.21 o 
   6   4   2      109.77       89.62     24.07 o 
   7   4   2     1738.78     1708.13     69.01 o 
   8   4   2       14.57       28.15     13.29 o 
   9   4   2     1729.67     1936.56     58.00 o 
  10   4   2      169.53      198.30     20.42 o 
  11   4   2      500.09      524.60     32.49 o 
  12   4   2        0.51      -11.54     18.56 o 
  13   4   2      124.79      132.27     18.88 o 
   1   5   2      214.70      206.83     14.54 o 
   2   5   2     1795.99     1911.82     75.62 o 
   3   5   2       31.83       38.05     15.91 o 
   4   5   2      496.15      515.05     51.41 o 
   5   5   2      847.17      774.49     47.48 o 
   6   5   2       49.44       56.14     27.39 o 
   7   5   2      449.21      493.92     23.45 o 
   8   5   2        7.78        7.27     12.40 o 
   9   5   2      101.86      106.93     15.28 o 
  10   5   2        0.01        4.25     17.98 o 
  11   5   2       78.88       74.99     15.34 o 
  12   5   2       29.87       31.67     16.55 o 
   0   6   2      629.58      662.52     37.71 o 
   1   6   2     2554.00     2350.85    185.07 o 
   2   6   2      447.99      457.81     29.93 o 
   3   6   2     2560.20     2742.63    207.98 o 
   4   6   2      234.37      192.58     44.77 o 
   5   6   2      262.78      261.01     36.95 o 
   6   6   2        0.20        1.28     11.88 o 
   7   6   2     2413.77     2519.34     73.25 o 
   8   6   2       65.31       62.22     13.74 o 
   9   6   2      647.02      666.47     21.94 o 
  10   6   2        6.53        7.98     12.89 o 
  11   6   2       69.54       72.32     15.24 o 
  12   6   2        5.97        2.01     16.78 o 
   1   7   2      391.21      395.63     38.65 o 
   2   7   2        9.85        2.13     26.96 o 
   3   7   2     1363.68     1230.08     88.64 o 
   4   7   2      472.28      403.93     25.30 o 
   5   7   2      815.55      702.91     27.89 o 
   6   7   2      121.73      119.12     14.83 o 
   7   7   2       15.71       20.61     13.04 o 
   8   7   2      154.72      146.40     16.06 o 
   9   7   2        0.09        0.05     12.28 o 
  10   7   2       11.66       12.16     11.96 o 
  11   7   2       23.03       18.77     11.96 o 
   1   8   2     1679.48     1635.44     67.54 o 
   2   8   2       15.18        5.86     19.80 o 
   3   8   2      370.39      312.71     19.18 o 
   4   8   2        5.93        8.07     13.80 o 
   5   8   2       76.69       49.14     14.54 o 
   6   8   2      323.17      338.30     19.31 o 
   7   8   2      444.64      414.81     26.33 o 
   8   8   2      168.53      147.58     14.59 o 
   9   8   2      273.84      257.41     20.59 o 
  10   8   2        0.05        0.75     10.60 o 
   2   9   2       71.46       45.66     27.89 o 
   3   9   2      226.43      208.35     19.87 o 
   4   9   2       24.83       24.86     14.21 o 
   5   9   2      405.69      433.60     20.02 o 
   6   9   2        0.06       12.78     12.28 o 
   7   9   2      183.42      167.63     18.46 o 
   8   9   2       39.82       23.21     11.03 o 
   9   9   2       13.46        4.34     10.13 o 
   3  10   2        5.42        9.73     18.55 o 
   4  10   2        0.29       -3.19     14.07 o 
   5  10   2       78.02       46.26     13.74 o 
   6  10   2       21.77       23.88     12.31 o 
   7  10   2       77.06       56.71     12.04 o 
   8  10   2        3.70        7.05     10.08 o 
   4  11   2       47.82       26.65     16.23 o 
   5  11   2       70.22       50.00     15.30 o 
   6  11   2        0.62       11.70     13.27 o 
   1   1   3        5.17        6.71      2.66 o 
   2   1   3       61.45       67.77      5.76 o 
   3   1   3      159.59      148.64      6.81 o 
   4   1   3     2122.62     2122.69     24.48 o 
   5   1   3        9.72        9.37      8.38 o 
   6   1   3      509.01      509.93     25.76 o 
   7   1   3      169.75      161.75     20.70 o 
   8   1   3        0.59       10.21     25.98 o 
   9   1   3       13.50       16.44     19.91 o 
  10   1   3       37.94       25.08     20.48 o 
  11   1   3       78.51       67.03     22.06 o 
  12   1   3        0.42        0.27     18.58 o 
  13   1   3        0.01       11.92     16.64 o 
   0   2   3    11295.11    11185.40    159.28 o 
   1   2   3       49.84       51.14      4.85 o 
   2   2   3     9925.93     9706.58     79.63 o 
   3   2   3        3.59       -2.36      6.67 o 
   4   2   3       60.35       79.62     12.29 o 
   5   2   3      402.23      347.24     23.98 o 
   6   2   3       18.30       30.32     14.65 o 
   7   2   3       88.62       66.82     19.75 o 
   8   2   3      329.41      316.73     35.64 o 
   9   2   3      103.35       95.16     21.99 o 
  10   2   3      549.32      623.76     49.70 o 
  11   2   3      160.69      147.48     24.17 o 
  12   2   3       35.92       28.31     19.00 o 
  13   2   3        1.15        4.67     17.58 o 
   1   3   3     1085.47     1002.67     16.79 o 
   2   3   3      539.16      545.41     16.26 o 
   3   3   3      174.43      149.98     12.00 o 
   4   3   3     5869.32     6303.36    106.86 o 
   5   3   3     1470.73     1481.78     59.53 o 
   6   3   3      756.83      785.63     45.51 o 
   7   3   3       91.38       71.48     23.42 o 
   8   3   3       49.98       61.66     16.29 o 
   9   3   3      771.51      883.58     39.24 o 
  10   3   3       43.85       28.67     19.80 o 
  11   3   3        9.94        6.15     22.90 o 
  12   3   3       33.00       45.65     20.38 o 
  13   3   3       41.84       70.74     24.26 o 
   0   4   3      739.28      730.16     27.87 o 
   1   4   3     2528.70     2736.33     40.81 o 
   2   4   3     1080.64     1061.82     31.29 o 
   3   4   3      620.09      695.78     30.21 o 
   4   4   3      166.22      184.40     20.39 o 
   5   4   3      514.29      588.50     33.08 o 
   6   4   3      450.00      507.16     40.66 o 
   7   4   3       44.30       48.03     26.50 o 
   8   4   3      350.30      369.13     19.67 o 
   9   4   3        2.51        6.95     16.51 o 
  10   4   3      166.01      151.52     24.88 o 
  11   4   3        0.91        0.63     16.42 o 
  12   4   3       10.89       21.90     17.12 o 
  13   4   3        3.47        4.19     16.18 o 
   1   5   3      199.60      216.53     18.08 o 
   2   5   3     1303.21     1409.95     40.64 o 
   3   5   3      360.15      367.12     25.82 o 
   4   5   3      369.76      362.86     27.51 o 
   5   5   3      459.07      481.00     40.41 o 
   6   5   3        1.17       -4.33     24.60 o 
   7   5   3       33.32       25.89     12.63 o 
   8   5   3        6.81       -0.81     13.52 o 
   9   5   3       31.16       30.63     14.36 o 
  10   5   3        1.51       -2.11     17.55 o 
  11   5   3      102.82       84.62     17.04 o 
  12   5   3        2.89        0.13     15.97 o 
   0   6   3      398.96      452.44     50.54 o 
   1   6   3      743.97      774.44     36.35 o 
   2   6   3       95.52       60.15     20.08 o 
   3   6   3       64.47       44.79     20.21 o 
   4   6   3        0.88       -3.35     35.33 o 
   5   6   3      343.84      291.91     38.52 o 
   6   6   3       24.31        4.94     12.64 o 
   7   6   3      417.83      381.41     23.11 o 
   8   6   3       52.96       47.60     14.55 o 
   9   6   3      257.27      284.52     17.22 o 
  10   6   3        9.26        3.91     14.50 o 
  11   6   3        1.49       -8.16     12.45 o 
  12   6   3        7.44        5.27     19.44 o 
   1   7   3       34.78       28.54     27.35 o 
   2   7   3       22.42        6.59     38.65 o 
   3   7   3       73.66       50.76     31.02 o 
   4   7   3      192.44      189.71     15.72 o 
   5   7   3      768.58      787.83     45.48 o 
   6   7   3      575.74      560.41     20.50 o 
   7   7   3       23.22       10.95     14.99 o 
   8   7   3        2.07       -3.40     12.68 o 
   9   7   3       40.99       28.66     12.15 o 
  10   7   3       41.27       21.97     12.43 o 
  11   7   3        1.02        4.79     18.53 o 
   0   8   3        2.87       -9.64     35.06 o 
   1   8   3      129.05      136.08     24.94 o 
   2   8   3       49.69       66.63     18.19 o 
   3   8   3        8.78       20.58     16.36 o 
   4   8   3        6.05        9.85     13.87 o 
   5   8   3        2.37      -13.54     13.54 o 
   6   8   3       54.89       45.31     13.84 o 
   7   8   3        3.22        3.06     12.51 o 
   8   8   3        0.07       -5.00     11.69 o 
   9   8   3       33.17       32.71     14.40 o 
  10   8   3       22.03       24.41     10.52 o 
   1   9   3       22.39       35.85     29.15 o 
   2   9   3       13.59       -6.74     19.27 o 
   3   9   3       56.87       78.57     18.47 o 
   4   9   3       11.71       12.68     13.81 o 
   5   9   3      242.43      266.62     17.62 o 
   6   9   3       74.09       89.02     14.96 o 
   7   9   3       29.41       30.42     11.85 o 
   8   9   3        0.06       -3.38     10.45 o 
   9   9   3        7.42        8.77      9.93 o 
   2  10   3      311.15      363.09     40.62 o 
   3  10   3       85.02      141.55     20.92 o 
   4  10   3       35.06       26.53     16.81 o 
   5  10   3        0.02        3.61     12.90 o 
   6  10   3       34.56       17.70     11.36 o 
   7  10   3      135.63      118.48     13.84 o 
   8  10   3       11.77       12.11      9.95 o 
   4  11   3       26.15       15.81     16.11 o 
   5  11   3       23.32       40.89     15.11 o 
   6  11   3        0.13       -1.33     12.74 o 
   0   0   4    11266.52    10997.46    229.37 o 
   1   0   4     5093.85     4964.65     68.58 o 
   2   0   4    33142.16    34735.29    400.72 o 
   3   0   4     6932.22     6680.31     65.56 o 
   4   0   4     2233.25     2219.29     54.74 o 
   5   0   4     2795.22     3026.23     54.80 o 
   6   0   4        9.44       16.62     21.11 o 
   7   0   4        5.42       -0.24     25.08 o 
   8   0   4      112.43       96.95     41.38 o 
   9   0   4       23.35        5.93     26.91 o 
  10   0   4     1248.76     1401.80    202.73 o 
  11   0   4      506.65      525.88     53.07 o 
  12   0   4       57.32       66.13     28.59 o 
  13   0   4      103.55       62.80     25.21 o 
   1   1   4     5714.69     5341.38     59.36 o 
   2   1   4    31891.97    31900.49    338.62 o 
   3   1   4     3310.60     3429.65     36.61 o 
   4   1   4      883.54      743.38     20.59 o 
   5   1   4     2750.67     3012.11     64.77 o 
   6   1   4     3014.38     3155.28     58.00 o 
   7   1   4        8.39       11.85     16.73 o 
   8   1   4        4.78        1.75     25.25 o 
   9   1   4      156.17      152.32     18.01 o 
  10   1   4      163.25      198.11     29.70 o 
  11   1   4      438.60      487.09     35.30 o 
  12   1   4      251.52      247.66     23.50 o 
  13   1   4      222.12      241.49     37.95 o 
   0   2   4     2085.38     2229.71     38.04 o 
   1   2   4    10498.78     9960.39     72.90 o 
   2   2   4     7486.09     7230.67     70.43 o 
   3   2   4       25.94       21.17      8.35 o 
   4   2   4      114.33      105.62     11.79 o 
   5   2   4        2.87        5.82     10.71 o 
   6   2   4       37.17       34.68     15.51 o 
   7   2   4        2.00       -3.42     18.35 o 
   8   2   4     1243.62     1194.35     73.09 o 
   9   2   4        9.88       18.72     20.68 o 
  10   2   4     2769.51     2923.84    125.36 o 
  11   2   4       53.72       35.47     21.91 o 
  12   2   4      269.00      260.10     28.15 o 
  13   2   4        5.27       13.94     17.69 o 
   1   3   4      643.86      665.23     17.67 o 
   2   3   4      417.85      346.23     51.02 o 
   3   3   4      783.49      767.77     28.20 o 
   4   3   4      493.09      425.62     23.40 o 
   5   3   4     2693.86     2950.66     59.92 o 
   6   3   4     3527.64     3576.47    147.98 o 
   7   3   4       80.23       72.89     22.24 o 
   8   3   4        2.08        4.74     15.74 o 
   9   3   4       31.20       23.38     17.92 o 
  10   3   4       18.83       16.28     19.20 o 
  11   3   4       21.24       29.15     23.26 o 
  12   3   4       22.84        7.91     19.39 o 
  13   3   4       29.83       16.37     16.92 o 
   0   4   4     2187.06     2076.77     82.45 o 
   1   4   4      240.30      203.57     15.12 o 
   2   4   4     8630.39     8819.85     92.51 o 
   3   4   4      253.09      253.28     18.10 o 
   4   4   4      391.87      373.57     55.77 o 
   5   4   4       53.48       60.18     19.52 o 
   6   4   4      223.19      179.94     25.50 o 
   7   4   4      295.82      271.36     34.64 o 
   8   4   4      857.82      929.08     38.03 o 
   9   4   4      696.01      854.16     29.71 o 
  10   4   4     1029.89     1118.26     45.12 o 
  11   4   4      274.58      310.48     34.05 o 
  12   4   4      188.19      237.69     20.67 o 
  13   4   4       28.09       20.04     16.61 o 
   1   5   4      695.10      708.77     29.32 o 
   2   5   4      812.74      706.46     32.37 o 
   3   5   4        2.21       -1.35     15.54 o 
   4   5   4     1335.10     1334.04     74.39 o 
   5   5   4      103.52       82.30     23.00 o 
   6   5   4     1326.83     1354.67     64.60 o 
   7   5   4      309.33      316.93     20.84 o 
   8   5   4        3.07       -7.76     13.44 o 
   9   5   4      275.92      283.41     17.87 o 
  10   5   4        2.52       -0.85     17.42 o 
  11   5   4       15.15       13.67     14.65 o 
  12   5   4        5.70        1.24     15.60 o 
   0   6   4        7.91        8.54     30.74 o 
   1   6   4      257.32      251.35     32.35 o 
   2   6   4     2776.33     2787.73     61.95 o 
   3   6   4      298.41      317.36     32.07 o 
   4   6   4     1695.86     1861.90     73.71 o 
   5   6   4      210.59      179.70     17.12 o 
   6   6   4      233.68      219.97     15.97 o 
   7   6   4      578.02      573.34     22.01 o 
   8   6   4      914.40      972.85     33.26 o 
   9   6   4       83.77       85.92     14.17 o 
  10   6   4      340.97      354.58     34.27 o 
  11   6   4       34.93       26.83     13.67 o 
  12   6   4       57.39       40.47     19.53 o 
   1   7   4       15.98       14.22     27.99 o 
   2   7   4      839.03      791.90     53.48 o 
   3   7   4      976.61      895.83     34.54 o 
   4   7   4     1026.72      967.24     36.30 o 
   5   7   4      293.77      256.57     20.24 o 
   6   7   4      473.90      465.79     31.77 o 
   7   7   4        9.09       10.06     13.49 o 
   8   7   4       15.02        9.28     12.87 o 
   9   7   4       10.30        6.67     11.87 o 
  10   7   4       23.13       32.47     12.84 o 
  11   7   4       22.93       31.30     20.81 o 
   0   8   4      436.36      480.31     35.82 o 
   1   8   4       25.15       20.83     22.81 o 
   2   8   4      557.44      544.95     24.78 o 
   3   8   4      126.24      123.25     19.05 o 
   4   8   4       31.78       45.60     14.43 o 
   5   8   4        0.28       -1.44     13.42 o 
   6   8   4      255.88      251.06     17.00 o 
   7   8   4        1.23        4.07     12.41 o 
   8   8   4      209.56      200.89     14.57 o 
   9   8   4        0.24        1.20     10.92 o 
  10   8   4      108.99      115.65     21.34 o 
   1   9   4       15.40       45.35     24.95 o 
   2   9   4     1263.28     1314.26     73.93 o 
   3   9   4       97.64       87.39     18.05 o 
   4   9   4      752.31      797.84     37.40 o 
   5   9   4      275.68      239.01     25.33 o 
   6   9   4       68.02       71.46     14.59 o 
   7   9   4       56.06       38.59     11.91 o 
   8   9   4        0.21        6.14     10.21 o 
   9   9   4       13.94        8.70     10.09 o 
   1  10   4       57.71       56.24     42.73 o 
   2  10   4      150.53      183.45     27.47 o 
   3  10   4       10.13        6.80     16.10 o 
   4  10   4       45.08       33.17     15.27 o 
   5  10   4        1.35       -6.22     12.45 o 
   6  10   4        8.21        3.47     11.11 o 
   7  10   4        1.99        1.48      9.84 o 
   8  10   4        8.81        6.44     11.31 o 
   3  11   4       65.36       48.18     28.49 o 
   4  11   4       87.04       97.14     17.33 o 
   5  11   4        5.22       -3.41     14.01 o 
   6  11   4       77.35       26.35     16.65 o 
   1   1   5     6627.73     6710.84     53.14 o 
   2   1   5      468.06      398.83     11.33 o 
   3   1   5      168.95      183.22      8.04 o 
   4   1   5      811.85      892.12     27.24 o 
   5   1   5     2512.98     2760.86     44.65 o 
   6   1   5      276.00      361.99     22.66 o 
   7   1   5       40.24       33.29     22.55 o 
   8   1   5      452.78      442.46     56.30 o 
   9   1   5      606.64      660.88     37.18 o 
  10   1   5      209.12      256.08     27.05 o 
  11   1   5        4.65       -6.38     21.13 o 
  12   1   5        9.09        7.60     18.68 o 
  13   1   5       26.98       14.87     17.95 o 
   0   2   5       82.16      104.58      8.54 o 
   1   2   5    23032.85    22964.28    157.06 o 
   2   2   5     2753.12     2813.62     37.19 o 
   3   2   5      298.26      289.30     15.20 o 
   4   2   5       81.03      102.97     12.04 o 
   5   2   5      545.72      582.52     35.96 o 
   6   2   5      486.47      521.12     65.14 o 
   7   2   5       96.94       93.01     21.70 o 
   8   2   5      386.92      415.88     34.59 o 
   9   2   5       30.07       19.77     20.12 o 
  10   2   5       91.78      114.02     27.25 o 
  11   2   5       47.99       42.28     20.62 o 
  12   2   5       50.22       31.79     20.40 o 
  13   2   5       14.68       17.47     17.49 o 
   1   3   5     6465.96     6630.68     61.00 o 
   2   3   5      162.14      154.33     12.25 o 
   3   3   5      642.24      664.95     22.94 o 
   4   3   5       25.49       21.40     12.35 o 
   5   3   5      564.92      487.35     99.62 o 
   6   3   5      142.53      118.74     21.75 o 
   7   3   5       82.11       67.77     23.29 o 
   8   3   5      280.58      309.32     21.10 o 
   9   3   5      118.73      116.20     19.50 o 
  10   3   5      135.76      136.60     25.72 o 
  11   3   5       23.83       14.69     19.45 o 
  12   3   5        5.98       -3.99     17.11 o 
  13   3   5        3.38        0.65     16.53 o 
   0   4   5      481.52      414.39     37.23 o 
   1   4   5       16.37       20.60     10.40 o 
   2   4   5      144.94      166.33     14.92 o 
   3   4   5      447.17      476.42     39.57 o 
   4   4   5      209.91      246.08     23.53 o 
   5   4   5      484.50      510.61     40.76 o 
   6   4   5      386.94      394.14     32.56 o 
   7   4   5        6.52       12.20     16.30 o 
   8   4   5       83.45       81.32     15.59 o 
   9   4   5       96.90       95.82     19.94 o 
  10   4   5      427.29      424.96     29.27 o 
  11   4   5       37.67        9.96     21.29 o 
  12   4   5        6.87        9.19     15.98 o 
  13   4   5        7.13       15.88     19.10 o 
   1   5   5       66.84       57.32     16.62 o 
   2   5   5      360.89      335.83     25.41 o 
   3   5   5      192.86      194.82     22.90 o 
   4   5   5      150.52      176.17     27.80 o 
   5   5   5       27.55       24.42     27.78 o 
   6   5   5       54.76       38.44     27.00 o 
   7   5   5       34.00       30.10     13.46 o 
   8   5   5        0.27       -0.77     13.24 o 
   9   5   5       12.07       14.85     13.90 o 
  10   5   5       13.84        2.46     18.82 o 
  11   5   5        0.02       -1.05     19.94 o 
  12   5   5        1.57       -0.03     15.21 o 
   0   6   5     2253.80     2724.23    125.63 o 
   1   6   5      430.16      490.32     42.03 o 
   2   6   5     1504.34     1671.31    102.46 o 
   3   6   5      437.42      452.51     41.91 o 
   4   6   5       12.73        9.77     24.25 o 
   5   6   5       74.27       73.07     13.65 o 
   6   6   5      173.03      160.93     15.07 o 
   7   6   5      118.24       99.38     14.32 o 
   8   6   5        2.78        7.69     13.82 o 
   9   6   5      270.93      278.11     17.75 o 
  10   6   5       13.34       14.35     14.89 o 
  11   6   5       77.02       78.05     25.29 o 
  12   6   5        1.33        3.46     18.19 o 
   1   7   5        8.07       18.28     29.97 o 
   2   7   5      335.35      278.70     40.99 o 
   3   7   5      248.12      241.19     25.13 o 
   4   7   5      376.36      355.60     19.01 o 
   5   7   5        9.80       -0.35     12.96 o 
   6   7   5      518.47      542.98     32.54 o 
   7   7   5       17.22       26.19     13.42 o 
   8   7   5       12.12        4.98     12.61 o 
   9   7   5       21.27       40.93     12.15 o 
  10   7   5       90.37       87.55     13.98 o 
  11   7   5        2.82       24.78     28.92 o 
   0   8   5       91.81       87.89     28.14 o 
   1   8   5      525.23      520.96     34.68 o 
   2   8   5      217.35      258.99     22.12 o 
   3   8   5      795.04      853.71     30.16 o 
   4   8   5       24.99       39.71     15.04 o 
   5   8   5        0.67       -0.29     13.37 o 
   6   8   5      147.62      145.15     15.16 o 
   7   8   5       15.49       -1.69     13.53 o 
   8   8   5       98.36       87.07     12.60 o 
   9   8   5       10.36       11.85     10.41 o 
  10   8   5        8.48       12.21      9.84 o 
   1   9   5       24.20        2.24     23.51 o 
   2   9   5      119.55      135.76     21.91 o 
   3   9   5      221.16      248.66     20.90 o 
   4   9   5       51.67       74.54     16.27 o 
   5   9   5        0.59        5.92     12.98 o 
   6   9   5      160.52      177.32     19.83 o 
   7   9   5        9.71        4.07     10.91 o 
   8   9   5        6.27        4.27      9.95 o 
   9   9   5       14.44        8.17      9.65 o 
   0  10   5       20.19      -13.00     43.52 o 
   1  10   5       66.84      108.63     24.92 o 
   2  10   5       63.17      131.52     24.00 o 
   3  10   5       31.86       27.17     16.21 o 
   4  10   5       10.61       -4.08     14.46 o 
   5  10   5        0.01        0.16     12.97 o 
   6  10   5       14.49        6.83     10.88 o 
   7  10   5       33.95       22.68      9.89 o 
   3  11   5        0.27       -1.32     27.39 o 
   4  11   5       39.13       49.67     20.28 o 
   5  11   5       10.02       13.30     13.91 o 
   0   0   6     4072.08     3931.24    101.85 o 
   1   0   6     3163.29     3105.34     70.67 o 
   2   0   6        3.66        8.07      7.50 o 
   3   0   6      290.67      332.12     15.86 o 
   4   0   6      282.59      276.28     16.43 o 
   5   0   6     7020.43     7779.78    146.09 o 
   6   0   6      818.56      631.93     53.43 o 
   7   0   6      588.31      609.32     60.41 o 
   8   0   6        1.88       -7.35     38.26 o 
   9   0   6     4957.25     5189.14    635.77 o 
  10   0   6      145.63      128.06     35.33 o 
  11   0   6     1821.76     1687.27     66.29 o 
  12   0   6        1.35       11.53     27.23 o 
  13   0   6        0.36       -0.21     27.95 o 
   1   1   6    17446.77    17399.39    166.92 o 
   2   1   6    16044.15    16365.00    185.22 o 
   3   1   6     3750.59     3682.83     45.91 o 
   4   1   6    11623.24    12771.89    117.19 o 
   5   1   6     3380.64     3469.46     75.99 o 
   6   1   6     3063.79     3479.44     81.69 o 
   7   1   6      897.23      984.36     53.84 o 
   8   1   6        1.59       -0.81     28.08 o 
   9   1   6       21.34       21.53     21.20 o 
  10   1   6      376.64      361.61     34.07 o 
  11   1   6      156.11      205.49     28.57 o 
  12   1   6       57.65       82.65     22.76 o 
  13   1   6      115.90      106.89     19.85 o 
   0   2   6    14311.42    14808.90    140.97 o 
   1   2   6     4796.38     4843.61     68.72 o 
   2   2   6      624.25      652.89     15.06 o 
   3   2   6     3816.74     3831.48     60.18 o 
   4   2   6     3861.71     4092.02     78.18 o 
   5   2   6      804.08      846.13     41.59 o 
   6   2   6       21.09        8.07     16.28 o 
   7   2   6       42.09       37.96     21.26 o 
   8   2   6       97.49      108.75     17.78 o 
   9   2   6      930.48      999.72     47.91 o 
  10   2   6      441.09      480.88     35.62 o 
  11   2   6      377.98      443.79     28.44 o 
  12   2   6       80.16       53.92     20.53 o 
  13   2   6       14.13       20.85     17.41 o 
   1   3   6     3226.40     3207.89     37.72 o 
   2   3   6     2804.93     2838.98     42.22 o 
   3   3   6       78.39       78.20     12.12 o 
   4   3   6       79.85       77.89     14.21 o 
   5   3   6      167.23      142.39     33.36 o 
   6   3   6      239.11      268.36     39.50 o 
   7   3   6      404.07      447.47     35.65 o 
   8   3   6      273.63      294.03     21.17 o 
   9   3   6        4.50       10.01     17.18 o 
  10   3   6       49.97       23.23     24.54 o 
  11   3   6        9.04       10.93     18.77 o 
  12   3   6       64.77       62.47     17.63 o 
  13   3   6       41.30       52.70     17.31 o 
   0   4   6     1026.98      919.03     43.05 o 
   1   4   6       43.21       64.24     12.51 o 
   2   4   6      771.15      678.53     32.94 o 
   3   4   6     3796.64     3758.33     65.77 o 
   4   4   6      669.96      562.56     58.81 o 
   5   4   6       49.18       48.28     19.42 o 
   6   4   6       36.68       31.58     22.62 o 
   7   4   6      161.38      121.59     16.42 o 
   8   4   6        7.64        8.91     15.45 o 
   9   4   6      224.01      189.47     21.94 o 
  10   4   6      243.99      288.92     25.55 o 
  11   4   6      106.35       87.27     20.75 o 
  12   4   6       90.06      113.24     18.01 o 
   1   5   6      185.77      194.47     30.21 o 
   2   5   6      943.25      971.47     39.45 o 
   3   5   6       88.82       59.56     19.34 o 
   4   5   6      563.88      607.25     39.33 o 
   5   5   6     1848.70     1877.07    168.05 o 
   6   5   6      178.14      201.10     15.55 o 
   7   5   6      423.81      408.41     18.55 o 
   8   5   6       22.78       24.33     15.33 o 
   9   5   6      142.95      147.66     17.32 o 
  10   5   6      106.16       84.37     19.47 o 
  11   5   6        8.73       -2.54     20.16 o 
  12   5   6        0.25        9.38     16.89 o 
   0   6   6      672.56      702.74     68.65 o 
   1   6   6     1396.12     1421.47    149.78 o 
   2   6   6      160.91      191.08     35.56 o 
   3   6   6     1418.43     1364.88     94.62 o 
   4   6   6      187.70      207.34     31.06 o 
   5   6   6        9.03        9.92     13.69 o 
   6   6   6       82.18       78.77     13.97 o 
   7   6   6      149.37      166.48     16.54 o 
   8   6   6        2.16       -2.01     13.79 o 
   9   6   6       75.76       67.77     14.17 o 
  10   6   6      512.14      517.46     28.67 o 
  11   6   6      140.42      155.81     26.40 o 
   1   7   6      303.30      302.27     43.01 o 
   2   7   6      153.54      133.24     22.23 o 
   3   7   6     2049.31     2182.48     80.13 o 
   4   7   6     1034.35      944.35     36.51 o 
   5   7   6     1305.66     1348.04     54.14 o 
   6   7   6      757.96      817.51     42.41 o 
   7   7   6      272.42      291.31     18.19 o 
   8   7   6        0.91        5.39     12.64 o 
   9   7   6       31.22       15.71     11.49 o 
  10   7   6      109.71      100.46     12.55 o 
  11   7   6       32.19       32.43     18.47 o 
   0   8   6      465.10      471.86     36.29 o 
   1   8   6     1092.73     1304.32     67.85 o 
   2   8   6       45.08       56.06     18.20 o 
   3   8   6     1094.18     1174.28    101.68 o 
   4   8   6       43.52       58.19     15.30 o 
   5   8   6       19.31       17.39     13.94 o 
   6   8   6       34.22       32.04     13.34 o 
   7   8   6      229.39      231.65     21.79 o 
   8   8   6       37.92       33.56     11.35 o 
   9   8   6      102.16      100.09     12.27 o 
  10   8   6      100.13      104.39     17.60 o 
   1   9   6      215.71      263.51     29.51 o 
   2   9   6      870.40     1093.32     36.60 o 
   3   9   6      452.85      592.01     47.66 o 
   4   9   6      926.48     1072.23     66.52 o 
   5   9   6      114.11      137.15     15.01 o 
   6   9   6      114.84      102.47     15.88 o 
   7   9   6       87.92       78.98     11.81 o 
   8   9   6       24.70       16.20      9.70 o 
   9   9   6        1.68        3.03     12.13 o 
   0  10   6        7.81       43.95     42.14 o 
   1  10   6       97.93      139.38     24.90 o 
   2  10   6        2.68       16.27     20.94 o 
   3  10   6        1.35        0.62     15.07 o 
   4  10   6       26.83       15.28     14.02 o 
   5  10   6       53.31       35.56     13.68 o 
   6  10   6       10.20       -2.58     11.77 o 
   7  10   6       43.39       20.73      9.34 o 
   2  11   6        4.93        9.04     21.56 o 
   3  11   6        7.59       15.77     20.14 o 
   4  11   6       22.09       18.04     19.83 o 
   5  11   6        5.90        2.43     13.83 o 
   1   1   7      715.19      691.43     16.41 o 
   2   1   7     1872.69     1971.87     26.95 o 
   3   1   7      254.49      256.53     12.80 o 
   4   1   7     1183.25     1249.11     30.57 o 
   5   1   7        4.88        1.67     13.18 o 
   6   1   7       27.72       32.41     20.06 o 
   7   1   7      151.98      149.53     29.60 o 
   8   1   7        3.31        9.04     21.12 o 
   9   1   7        8.85       15.08     19.08 o 
  10   1   7      173.31      192.35     25.29 o 
  11   1   7       65.33       61.47     21.34 o 
  12   1   7       19.63       17.67     20.82 o 
  13   1   7        4.97        6.35     19.88 o 
   0   2   7     4916.72     4675.04     57.33 o 
   1   2   7     7983.63     8496.00     74.07 o 
   2   2   7      219.00      229.21     11.97 o 
   3   2   7     5241.79     5546.43     64.38 o 
   4   2   7        5.28        0.28     11.11 o 
   5   2   7       65.37       58.43     18.71 o 
   6   2   7        0.05       -0.35     17.01 o 
   7   2   7     1048.54      993.05     56.75 o 
   8   2   7        0.31        2.57     15.92 o 
   9   2   7       72.85       43.16     25.75 o 
  10   2   7       20.81       29.34     23.35 o 
  11   2   7       71.98       79.24     20.99 o 
  12   2   7        0.00       -4.00     17.10 o 
  13   2   7        0.75       -7.28     16.66 o 
   1   3   7      225.97      243.44     13.76 o 
   2   3   7     1779.28     1777.88     46.05 o 
   3   3   7      140.31      154.27     14.82 o 
   4   3   7       10.85       14.46     13.31 o 
   5   3   7       21.32       -2.36     16.34 o 
   6   3   7      789.34      865.44     51.16 o 
   7   3   7      156.37      170.24     28.34 o 
   8   3   7      305.44      280.11     31.71 o 
   9   3   7        0.47       -5.36     17.29 o 
  10   3   7        0.38        2.02     28.71 o 
  11   3   7        0.51       -7.94     18.31 o 
  12   3   7       76.88       90.78     18.14 o 
  13   3   7       20.24        3.08     16.18 o 
   0   4   7      199.80      191.58     25.67 o 
   1   4   7      877.04      925.62     29.78 o 
   2   4   7      132.38      121.53     16.14 o 
   3   4   7      293.55      307.20     24.67 o 
   4   4   7      199.70      180.63     22.92 o 
   5   4   7       11.23       19.23     19.45 o 
   6   4   7        5.96        8.73     21.94 o 
   7   4   7      171.23      171.33     15.50 o 
   8   4   7       20.77        8.44     16.74 o 
   9   4   7        0.26        6.62     17.02 o 
  10   4   7        1.39       -5.79     28.01 o 
  11   4   7      168.55      155.73     20.66 o 
  12   4   7       15.05        4.73     15.35 o 
   1   5   7       61.82       43.62     23.37 o 
   2   5   7       53.16       35.69     18.86 o 
   3   5   7     1299.73     1289.33     47.85 o 
   4   5   7      110.54       87.03     23.46 o 
   5   5   7      675.30      697.60     54.04 o 
   6   5   7      319.06      332.86     17.03 o 
   7   5   7      467.43      474.73     19.90 o 
   8   5   7       30.33       14.64     14.99 o 
   9   5   7      191.15      184.86     18.08 o 
  10   5   7        0.40       -6.98     18.03 o 
  11   5   7      112.64      116.00     20.50 o 
  12   5   7        1.05       18.16     16.41 o 
   0   6   7      329.43      423.19     62.23 o 
   1   6   7      450.38      502.30     45.95 o 
   2   6   7        2.27       14.29     29.92 o 
   3   6   7      464.87      535.88     51.28 o 
   4   6   7        5.49        2.20     16.06 o 
   5   6   7      532.68      497.51     19.90 o 
   6   6   7        0.81       -3.66     12.84 o 
   7   6   7     1654.40     1616.85     66.64 o 
   8   6   7       57.54       43.74     14.17 o 
   9   6   7      408.59      393.36     21.32 o 
  10   6   7        0.04        2.17     14.25 o 
  11   6   7       80.39       46.24     17.60 o 
   1   7   7      305.25      339.45     25.85 o 
   2   7   7      924.93      978.36     28.96 o 
   3   7   7      496.96      518.99     35.54 o 
   4   7   7       12.69       25.12     14.51 o 
   5   7   7       23.95       32.78     13.81 o 
   6   7   7        0.18       -7.31     13.48 o 
   7   7   7       62.97       67.93     14.06 o 
   8   7   7        6.79        8.59     12.55 o 
   9   7   7        0.00       -3.82     10.91 o 
  10   7   7       33.13       39.62     15.27 o 
  11   7   7        0.22       -1.90     17.29 o 
   0   8   7       14.41       13.50     26.60 o 
   1   8   7      248.93      339.68     21.85 o 
   2   8   7        0.05      -12.89     17.27 o 
   3   8   7      577.17      615.52     41.25 o 
   4   8   7        0.57        3.86     15.70 o 
   5   8   7        1.21       -9.02     13.46 o 
   6   8   7        0.88        5.90     12.90 o 
   7   8   7       14.68       23.79     13.28 o 
   8   8   7       20.95       12.38     10.86 o 
   9   8   7       11.32        6.55      9.44 o 
  10   8   7        4.68        8.53     13.75 o 
   1   9   7        4.32       19.55     20.41 o 
   2   9   7        3.73        3.31     19.01 o 
   3   9   7        9.57        9.55     16.54 o 
   4   9   7       41.21       70.83     16.14 o 
   5   9   7       87.15      133.72     16.45 o 
   6   9   7       13.60        7.34     11.20 o 
   7   9   7       83.57       80.79     13.18 o 
   8   9   7        8.49        7.08      8.87 o 
   9   9   7        0.75        3.50     15.36 o 
   0  10   7       12.72       23.35     26.87 o 
   1  10   7        0.67       -6.79     20.99 o 
   2  10   7       52.53       29.45     20.76 o 
   3  10   7       60.77       64.90     15.66 o 
   4  10   7        3.95       -6.68     13.55 o 
   5  10   7       38.34        7.68     12.23 o 
   6  10   7       13.41        7.24     11.65 o 
   7  10   7       25.44       22.07     10.39 o 
   1  11   7       32.44       33.59     23.77 o 
   2  11   7        1.70       11.09     20.52 o 
   3  11   7      103.06      111.86     21.54 o 
   4  11   7        1.50      -14.32     15.22 o 
   5  11   7       95.54      133.27     20.17 o 
   0   0   8     9719.39     9578.84    230.03 o 
   1   0   8     1703.16     1551.49     30.60 o 
   2   0   8       23.91       34.65     10.88 o 
   3   0   8     6601.63     6475.94    103.37 o 
   4   0   8      595.88      568.38     39.80 o 
   5   0   8      270.09      204.20     35.42 o 
   6   0   8        5.07        4.27     27.20 o 
   7   0   8     3485.43     3955.73    139.87 o 
   8   0   8      153.42      152.11     28.02 o 
   9   0   8     1988.23     1946.12     83.51 o 
  10   0   8       56.11       69.62     31.31 o 
  11   0   8     1147.99     1105.84     77.24 o 
  12   0   8       25.16       44.63     34.28 o 
  13   0   8        2.38      -14.68     26.68 o 
   1   1   8     2416.02     2425.09     28.50 o 
   2   1   8     2009.06     2069.27     29.49 o 
   3   1   8     6798.82     6768.48     73.14 o 
   4   1   8     1706.21     1423.62     35.74 o 
   5   1   8      914.15      828.50     43.63 o 
   6   1   8      247.45      180.41     28.26 o 
   7   1   8      967.92     1037.40     70.04 o 
   8   1   8      915.17      940.71     89.90 o 
   9   1   8      397.94      429.62     23.65 o 
  10   1   8        0.55       -4.54     21.91 o 
  11   1   8      133.26      148.01     22.83 o 
  12   1   8      313.63      360.24     56.48 o 
  13   1   8      138.58      177.43     23.64 o 
   0   2   8    10777.61    10964.90    286.22 o 
   1   2   8     2872.62     2732.18     35.51 o 
   2   2   8       40.89       33.60     10.22 o 
   3   2   8     1847.37     1826.05     35.62 o 
   4   2   8      380.70      442.69     24.17 o 
   5   2   8      463.79      450.30     70.18 o 
   6   2   8      831.11      851.76     49.39 o 
   7   2   8      347.09      322.46     39.76 o 
   8   2   8      936.25     1014.31     48.94 o 
   9   2   8       56.46       57.97     26.47 o 
  10   2   8      370.50      431.83     43.70 o 
  11   2   8      233.69      323.87     31.48 o 
  12   2   8       36.72       38.62     17.42 o 
  13   2   8        1.15       -5.72     18.75 o 
   1   3   8     3193.67     3498.18     49.15 o 
   2   3   8       71.92      138.21     23.53 o 
   3   3   8     3195.10     3380.83     75.92 o 
   4   3   8     1471.54     1372.17    120.10 o 
   5   3   8      820.69      841.88     71.97 o 
   6   3   8      587.09      600.76     37.54 o 
   7   3   8      977.43      914.20     51.92 o 
   8   3   8      231.90      230.09     21.15 o 
   9   3   8       33.78       22.90     16.77 o 
  10   3   8       52.76       56.55     20.64 o 
  11   3   8       21.65       24.20     18.33 o 
  12   3   8       71.67       76.18     17.32 o 
  13   3   8       90.60       74.11     26.11 o 
   0   4   8     4980.05     5638.23    158.58 o 
   1   4   8     5310.18     5885.59    106.31 o 
   2   4   8     1722.57     1720.84    105.41 o 
   3   4   8      235.75      212.26     29.51 o 
   4   4   8     1599.70     1537.75     86.15 o 
   5   4   8      483.60      489.60     60.67 o 
   6   4   8      663.36      705.37     85.26 o 
   7   4   8      549.56      529.17     26.67 o 
   8   4   8      494.07      506.35     25.19 o 
   9   4   8        1.67       10.77     15.91 o 
  10   4   8       63.06       63.35     37.07 o 
  11   4   8      165.92      190.66     23.74 o 
  12   4   8       41.87       23.07     16.68 o 
   1   5   8      474.44      478.84     42.38 o 
   2   5   8       13.32        7.27     25.16 o 
   3   5   8      769.47      771.49     40.18 o 
   4   5   8      512.52      438.07     51.56 o 
   5   5   8     2286.93     2267.09    143.92 o 
   6   5   8      441.88      433.22     18.73 o 
   7   5   8     1441.99     1336.45     44.65 o 
   8   5   8      434.85      419.91     22.53 o 
   9   5   8        9.35       10.64     15.10 o 
  10   5   8        2.00       10.69     31.85 o 
  11   5   8       53.75       54.81     18.82 o 
  12   5   8       46.12       44.77     15.96 o 
   0   6   8      965.42     1150.80     92.30 o 
   1   6   8      688.91      688.16     53.95 o 
   2   6   8      724.08      862.46     60.79 o 
   3   6   8       49.10       37.14     34.92 o 
   4   6   8      639.48      666.64     24.60 o 
   5   6   8       77.81       52.37     14.21 o 
   6   6   8      548.87      478.10     20.02 o 
   7   6   8       95.92       71.31     14.95 o 
   8   6   8      161.76      118.10     15.21 o 
   9   6   8       52.25       69.73     13.23 o 
  10   6   8        3.99        2.94     22.38 o 
  11   6   8      116.19       95.04     17.49 o 
   1   7   8      779.91      856.40     52.56 o 
   2   7   8        0.89        1.60     15.52 o 
   3   7   8     2102.49     2343.78     98.60 o 
   4   7   8      638.89      698.32     27.15 o 
   5   7   8     1694.84     1619.35     50.61 o 
   6   7   8      395.45      441.27     20.72 o 
   7   7   8      112.68      103.26     14.48 o 
   8   7   8       34.25       29.10     12.29 o 
   9   7   8      122.77      111.84     12.13 o 
  10   7   8       24.51       24.73     19.80 o 
   0   8   8      718.74      891.20     45.27 o 
   1   8   8     1357.43     1617.88     43.33 o 
   2   8   8       24.52       35.06     16.46 o 
   3   8   8      546.50      635.50     35.14 o 
   4   8   8       63.71       56.61     17.26 o 
   5   8   8        0.09      -12.24     13.51 o 
   6   8   8       36.70       41.65     13.13 o 
   7   8   8       53.26       34.57     13.07 o 
   8   8   8        0.79        2.65     10.17 o 
   9   8   8      254.40      247.47     21.66 o 
   1   9   8       24.29       37.72     20.23 o 
   2   9   8       12.35       22.53     19.11 o 
   3   9   8       53.37       44.32     16.83 o 
   4   9   8      171.30      190.20     18.47 o 
   5   9   8      143.69      143.06     17.50 o 
   6   9   8      147.80      137.43     21.33 o 
   7   9   8       25.51        8.70      9.76 o 
   8   9   8       15.11       38.26     10.38 o 
   0  10   8      383.79      348.09     44.31 o 
   1  10   8      105.78       94.16     22.60 o 
   2  10   8      133.72      165.74     20.75 o 
   3  10   8       36.94       26.49     16.41 o 
   4  10   8        0.05        6.07     13.11 o 
   5  10   8        5.47       -2.63     11.60 o 
   6  10   8       11.28       12.24     10.70 o 
   7  10   8       46.69       27.33     10.17 o 
   1  11   8       23.78       32.85     18.14 o 
   2  11   8       75.59       61.44     18.46 o 
   3  11   8       45.67       35.77     16.91 o 
   4  11   8        3.86        9.05     15.29 o 
   5  11   8        1.04       -9.61     20.70 o 
   1   1   9        5.17       13.51      8.73 o 
   2   1   9       41.28       36.90      9.56 o 
   3   1   9     1096.10     1135.62     39.69 o 
   4   1   9      270.20      303.38     28.72 o 
   5   1   9       73.76       69.33     22.38 o 
   6   1   9      147.75      153.46     28.93 o 
   7   1   9        0.10        0.00     28.08 o 
   8   1   9        0.26       -1.05     17.83 o 
   9   1   9       81.91       70.13     19.80 o 
  10   1   9       22.03       48.32     20.92 o 
  11   1   9        3.91        6.84     22.08 o 
  12   1   9       24.75       44.68     26.29 o 
  13   1   9        7.90       23.75     19.48 o 
   0   2   9     1878.49     1913.22     53.04 o 
   1   2   9     3764.69     4228.55     78.16 o 
   2   2   9      558.51      596.47     22.96 o 
   3   2   9      648.77      677.91     28.85 o 
   4   2   9     1689.00     1727.19     59.47 o 
   5   2   9        8.42       -5.69     19.43 o 
   6   2   9      378.35      359.80     37.83 o 
   7   2   9       15.10       12.64     29.31 o 
   8   2   9        4.58       10.58     18.34 o 
   9   2   9       14.66       29.24     23.96 o 
  10   2   9      389.22      395.05     35.64 o 
  11   2   9       52.85       59.20     25.99 o 
  12   2   9       29.91       15.19     16.75 o 
  13   2   9       13.49       -1.75     23.64 o 
   1   3   9       22.66       25.09     15.10 o 
   2   3   9      107.56      128.12     17.34 o 
   3   3   9     2664.09     2697.01     75.17 o 
   4   3   9      170.12      147.49     21.53 o 
   5   3   9       26.43       10.71     18.17 o 
   6   3   9      506.88      512.80     36.49 o 
   7   3   9        1.40        1.44     16.04 o 
   8   3   9      115.61       98.11     17.20 o 
   9   3   9        1.19      -12.36     26.35 o 
  10   3   9        1.91       -6.42     19.27 o 
  11   3   9       44.61       52.66     18.91 o 
  12   3   9       39.08       44.75     16.21 o 
   0   4   9      654.55      628.92     62.09 o 
   1   4   9      849.00      978.83     64.75 o 
   2   4   9      559.40      685.04     47.16 o 
   3   4   9      221.09      198.53     34.83 o 
   4   4   9      472.63      558.95     56.51 o 
   5   4   9      300.27      234.59     39.76 o 
   6   4   9      114.95      120.32     16.12 o 
   7   4   9       26.86       48.24     15.25 o 
   8   4   9      318.00      293.09     22.37 o 
   9   4   9        3.79       -4.76     19.54 o 
  10   4   9      118.41       97.74     25.68 o 
  11   4   9        0.98       -4.65     18.04 o 
  12   4   9       18.40       36.99     17.02 o 
   1   5   9      537.98      567.00     47.00 o 
   2   5   9      727.33      769.59    104.58 o 
   3   5   9       64.61       42.72     29.16 o 
   4   5   9      394.99      373.47     44.24 o 
   5   5   9     1075.21     1060.97     40.06 o 
   6   5   9        7.16       -4.06     12.88 o 
   7   5   9       35.21       46.77     13.71 o 
   8   5   9        0.21       -1.35     13.65 o 
   9   5   9      168.92      134.04     16.92 o 
  10   5   9        3.46      -10.50     21.32 o 
  11   5   9       39.91       24.04     17.43 o 
  12   5   9       32.79       26.43     17.18 o 
   0   6   9      727.59      800.87     84.44 o 
   1   6   9      302.92      308.66     43.53 o 
   2   6   9      274.33      340.74     45.81 o 
   3   6   9       58.39       50.04     17.70 o 
   4   6   9       29.40       31.42     13.72 o 
   5   6   9      306.22      257.18     17.54 o 
   6   6   9        1.63        7.14     13.22 o 
   7   6   9        2.68        0.31     13.48 o 
   8   6   9        7.14       -0.03     12.88 o 
   9   6   9       78.97       55.74     12.11 o 
  10   6   9       28.84       25.77     16.78 o 
  11   6   9        2.86       12.61     15.29 o 
   1   7   9      315.12      357.03     24.79 o 
   2   7   9       25.45       23.84     15.89 o 
   3   7   9       35.93       36.65     15.71 o 
   4   7   9      613.07      658.72     26.98 o 
   5   7   9        5.65        0.52     14.11 o 
   6   7   9      222.67      219.62     17.04 o 
   7   7   9        1.20        4.65     12.27 o 
   8   7   9        9.22       11.13     11.32 o 
   9   7   9        0.26       -3.12     12.09 o 
  10   7   9       73.56       41.79     16.26 o 
   0   8   9       45.80      129.93     32.20 o 
   1   8   9       30.24       35.37     18.72 o 
   2   8   9       45.52       50.34     17.74 o 
   3   8   9        1.33       -3.10     16.92 o 
   4   8   9      118.08      107.83     17.75 o 
   5   8   9        5.19        4.29     14.82 o 
   6   8   9        3.15        1.18     12.52 o 
   7   8   9       68.32       45.25     12.71 o 
   8   8   9       38.47       41.14     10.40 o 
   9   8   9        0.06       -0.18      9.80 o 
   1   9   9       43.08       52.89     20.06 o 
   2   9   9      124.61      170.94     19.90 o 
   3   9   9       13.61       30.87     16.24 o 
   4   9   9      208.98      254.98     19.02 o 
   5   9   9       75.67       51.44     13.79 o 
   6   9   9       24.79       22.50     12.09 o 
   7   9   9        4.37        2.16     10.78 o 
   8   9   9       27.87       14.79      9.06 o 
   0  10   9       65.34       82.70     26.98 o 
   1  10   9        1.83        5.64     19.50 o 
   2  10   9       81.49       67.19     18.35 o 
   3  10   9       45.66       26.27     16.12 o 
   4  10   9      108.87       78.75     13.90 o 
   5  10   9        4.04       -1.47     11.35 o 
   6  10   9        1.59        4.00     10.18 o 
   1  11   9        9.05        8.59     16.74 o 
   2  11   9       60.49       72.88     20.53 o 
   3  11   9        0.02       -7.08     15.05 o 
   4  11   9       95.72       55.04     16.86 o 
   0   0  10     1440.47     1476.80     54.02 o 
   1   0  10     3718.61     3707.63     59.18 o 
   2   0  10     2452.72     2457.53     58.72 o 
   3   0  10     3076.25     3680.56    115.86 o 
   4   0  10        5.90        4.79     26.09 o 
   5   0  10       67.72       26.90     31.07 o 
   6   0  10     4417.63     4810.12    155.39 o 
   7   0  10       13.82       41.57     45.23 o 
   8   0  10     1187.79     1252.97     49.61 o 
   9   0  10       12.92        5.70     29.09 o 
  10   0  10       49.64       12.53     28.08 o 
  11   0  10        1.58       36.90     26.60 o 
  12   0  10        0.60       -6.48     30.55 o 
  13   0  10        1.17       11.08     26.68 o 
   1   1  10       66.51       51.03     10.68 o 
   2   1  10     5436.40     5757.52     87.58 o 
   3   1  10     3328.25     3357.29     55.76 o 
   4   1  10     2274.10     2117.11     96.14 o 
   5   1  10      342.42      331.19     33.27 o 
   6   1  10      967.83     1062.98    115.73 o 
   7   1  10      221.20      234.58     28.23 o 
   8   1  10      537.84      556.72     26.26 o 
   9   1  10      247.87      201.77     29.72 o 
  10   1  10       22.48        7.67     20.21 o 
  11   1  10      236.32      275.08     26.57 o 
  12   1  10      283.31      364.90     41.93 o 
  13   1  10      200.67      224.46     31.29 o 
   0   2  10       91.49      204.34     25.30 o 
   1   2  10     1800.81     1803.71     40.29 o 
   2   2  10       64.71       36.87     13.79 o 
   3   2  10        3.26        2.69     14.18 o 
   4   2  10        2.93       12.81     16.33 o 
   5   2  10     1264.64     1321.98    144.92 o 
   6   2  10      584.04      663.06     48.65 o 
   7   2  10       91.69       83.02     22.91 o 
   8   2  10      951.77     1128.08     69.00 o 
   9   2  10       13.85       -6.38     20.21 o 
  10   2  10      390.24      508.05     81.46 o 
  11   2  10        0.47        1.74     18.21 o 
  12   2  10       73.32       36.23     18.24 o 
   1   3  10      174.42      148.67     23.16 o 
   2   3  10       21.48       12.35     16.04 o 
   3   3  10     1035.83     1032.11     87.35 o 
   4   3  10     2184.11     2259.91    179.52 o 
   5   3  10      351.13      296.51     29.72 o 
   6   3  10     2943.29     3207.11    312.66 o 
   7   3  10      375.55      357.49     28.94 o 
   8   3  10      184.84      216.61     27.48 o 
   9   3  10      235.15      200.99     28.19 o 
  10   3  10       49.75       72.65     22.82 o 
  11   3  10       80.96      103.23     21.41 o 
  12   3  10      213.77      242.71     23.24 o 
   0   4  10     5207.74     5407.20    164.80 o 
   1   4  10     1431.20     1530.04     68.00 o 
   2   4  10     2095.26     2200.75     88.87 o 
   3   4  10       57.72       40.74     20.85 o 
   4   4  10       90.38       86.33     28.10 o 
   5   4  10      105.03       83.14     26.85 o 
   6   4  10       69.94       70.55     14.37 o 
   7   4  10     1871.42     2019.56    148.63 o 
   8   4  10       16.92       -0.95     15.68 o 
   9   4  10      204.73      201.10     25.36 o 
  10   4  10      212.79      226.95     28.84 o 
  11   4  10        4.99        9.14     17.49 o 
  12   4  10       89.88       68.40     16.31 o 
   1   5  10      503.93      536.21     49.28 o 
   2   5  10      651.25      721.96     54.48 o 
   3   5  10      225.82      203.44     38.11 o 
   4   5  10      840.21      970.60    113.30 o 
   5   5  10      816.26      783.41     43.88 o 
   6   5  10      918.15      890.95     36.99 o 
   7   5  10       50.77       22.84     14.26 o 
   8   5  10       77.69       64.64     14.93 o 
   9   5  10        3.44       -0.76     18.27 o 
  10   5  10        0.11       -3.19     21.48 o 
  11   5  10        3.98       -2.83     16.57 o 
   0   6  10      897.98     1015.15     96.55 o 
   1   6  10      193.18      201.93     41.70 o 
   2   6  10     1892.82     1945.14     72.12 o 
   3   6  10        3.12       -2.59     14.89 o 
   4   6  10      213.01      217.40     18.04 o 
   5   6  10       39.26       30.10     13.75 o 
   6   6  10       19.66       11.46     14.13 o 
   7   6  10      274.09      250.91     17.29 o 
   8   6  10      140.96      165.04     15.01 o 
   9   6  10       85.43       91.80     16.55 o 
  10   6  10       48.82       38.27     16.06 o 
  11   6  10       41.88       31.05     14.74 o 
   1   7  10      263.38      287.37     20.80 o 
   2   7  10       85.28       74.95     16.44 o 
   3   7  10        0.64       -7.30     15.34 o 
   4   7  10      172.41      225.70     19.55 o 
   5   7  10      304.85      311.34     18.97 o 
   6   7  10      495.65      457.77     20.31 o 
   7   7  10       73.54       79.23     13.34 o 
   8   7  10       46.05       31.48     11.07 o 
   9   7  10        6.82        6.46     11.05 o 
  10   7  10        7.27       -5.32     13.87 o 
   0   8  10     1254.50     1464.10    195.14 o 
   1   8  10      227.01      317.55     34.60 o 
   2   8  10      528.86      584.24     41.25 o 
   3   8  10        0.17       -3.73     15.66 o 
   4   8  10      113.01      108.18     17.47 o 
   5   8  10        2.27       -1.49     14.30 o 
   6   8  10      136.57      109.54     13.53 o 
   7   8  10        7.51       13.60     11.51 o 
   8   8  10       82.14       94.03     12.82 o 
   9   8  10        1.70        2.23      9.38 o 
   1   9  10       28.89       46.02     19.75 o 
   2   9  10      229.67      269.66     21.13 o 
   3   9  10      172.04      201.24     25.58 o 
   4   9  10      312.75      307.76     19.40 o 
   5   9  10       80.01       56.41     16.16 o 
   6   9  10      154.84      119.08     13.63 o 
   7   9  10       20.58       17.67     10.69 o 
   8   9  10        3.18       14.71      9.22 o 
   0  10  10       94.20       79.03     25.93 o 
   1  10  10       37.86       28.48     16.90 o 
   2  10  10       83.28       89.53     17.87 o 
   3  10  10        1.22        6.93     14.90 o 
   4  10  10        1.65        3.95     12.09 o 
   5  10  10        4.08        2.29     10.88 o 
   6  10  10       48.51       27.23     11.75 o 
   1  11  10        7.42        4.60     15.50 o 
   2  11  10       12.11       26.10     15.29 o 
   3  11  10       18.21        6.38     14.25 o 
   4  11  10       41.12       30.33     22.01 o 
   1   1  11       23.14       25.07     11.55 o 
   2   1  11      741.84      803.72     31.18 o 
   3   1  11     1179.69     1171.73     45.93 o 
   4   1  11       40.20       36.77     20.93 o 
   5   1  11      557.32      614.34     44.92 o 
   6   1  11        0.20        7.50     25.94 o 
   7   1  11        3.25       14.75     18.45 o 
   8   1  11        1.23        3.42     18.45 o 
   9   1  11      110.65       95.41     21.90 o 
  10   1  11       76.95       73.51     20.18 o 
  11   1  11        5.81       -1.92     20.18 o 
  12   1  11       23.00        4.91     18.08 o 
   0   2  11      523.42      431.43     39.42 o 
   1   2  11      956.47     1032.42     53.52 o 
   2   2  11        1.28       10.30     16.54 o 
   3   2  11      315.33      288.43     25.01 o 
   4   2  11       62.53       37.02     23.48 o 
   5   2  11        0.47       21.64     25.82 o 
   6   2  11      118.78      111.28     33.17 o 
   7   2  11       10.50        7.34     17.22 o 
   8   2  11      221.12      227.56     23.48 o 
   9   2  11      314.74      302.42     28.56 o 
  10   2  11       66.88       75.92     22.81 o 
  11   2  11       28.98       32.16     22.58 o 
  12   2  11       75.93       73.44     20.61 o 
   1   3  11      246.20      233.35     31.15 o 
   2   3  11      299.31      249.18     33.14 o 
   3   3  11      289.52      264.90     26.30 o 
   4   3  11        8.62       13.37     20.29 o 
   5   3  11        2.30       -2.47     22.45 o 
   6   3  11      172.97      184.89     17.86 o 
   7   3  11      130.65      175.49     22.78 o 
   8   3  11        0.82       19.10     17.08 o 
   9   3  11        7.20        8.50     18.03 o 
  10   3  11       15.12       15.62     21.16 o 
  11   3  11        0.16       -5.43     17.97 o 
  12   3  11        1.16       -3.37     17.89 o 
   0   4  11     1050.78     1118.72     85.38 o 
   1   4  11     3192.41     3290.93     89.87 o 
   2   4  11        2.37       -4.93     26.07 o 
   3   4  11        0.58        0.70     28.21 o 
   4   4  11       44.02       33.08     24.35 o 
   5   4  11        2.92        7.00     16.99 o 
   6   4  11      359.55      342.77     23.90 o 
   7   4  11      322.83      338.76     18.23 o 
   8   4  11      346.81      306.60     46.72 o 
   9   4  11       70.74       60.84     17.47 o 
  10   4  11        0.80        3.24     21.13 o 
  11   4  11        0.23       12.76     16.96 o 
  12   4  11        3.28        4.59     16.67 o 
   1   5  11        1.92       21.44     30.84 o 
   2   5  11       81.88       59.03     33.14 o 
   3   5  11       42.72       26.98     33.96 o 
   4   5  11       23.36       17.44     14.44 o 
   5   5  11     1515.23     1475.51     62.26 o 
   6   5  11       18.59        6.35     12.51 o 
   7   5  11       24.61       14.89     13.61 o 
   8   5  11        3.08       16.51     17.56 o 
   9   5  11        6.66        4.20     15.25 o 
  10   5  11       13.36        7.97     20.11 o 
  11   5  11       33.71       11.14     15.68 o 
   0   6  11      122.89      103.83     26.96 o 
   1   6  11      220.20      216.01     19.32 o 
   2   6  11       11.68       33.98     15.49 o 
   3   6  11      254.10      267.67     20.13 o 
   4   6  11      135.43      103.73     16.26 o 
   5   6  11        7.79        5.69     13.00 o 
   6   6  11        7.99       20.44     13.81 o 
   7   6  11        1.23        3.22     12.49 o 
   8   6  11       33.37       32.16     15.05 o 
   9   6  11       39.01       41.56     13.36 o 
  10   6  11        3.75        2.95     14.54 o 
   1   7  11      125.00      130.23     18.69 o 
   2   7  11       71.99       59.17     16.48 o 
   3   7  11     1003.29     1092.63     47.80 o 
   4   7  11      198.62      228.92     19.09 o 
   5   7  11      865.15      803.79     34.62 o 
   6   7  11       34.53       28.40     13.07 o 
   7   7  11       18.55       20.98     13.92 o 
   8   7  11       12.47       11.40     12.64 o 
   9   7  11        5.33       15.78     11.57 o 
  10   7  11       35.81       26.52     14.99 o 
   0   8  11      256.81      306.27     35.73 o 
   1   8  11        5.90        1.08     17.98 o 
   2   8  11       37.71       28.46     16.70 o 
   3   8  11        4.61       11.96     15.24 o 
   4   8  11        1.56       -5.90     14.86 o 
   5   8  11       13.48       -2.70     13.80 o 
   6   8  11       12.09       17.28     13.07 o 
   7   8  11       27.19       24.88     13.93 o 
   8   8  11        0.79       16.08     10.15 o 
   9   8  11        5.97        5.08     11.49 o 
   1   9  11        2.15        2.42     16.90 o 
   2   9  11       54.34       71.45     17.15 o 
   3   9  11      158.41      217.22     18.75 o 
   4   9  11        0.42        3.60     13.36 o 
   5   9  11      139.05      126.51     14.90 o 
   6   9  11        0.91        6.42     10.94 o 
   7   9  11       30.72       25.01      9.94 o 
   0  10  11       48.36       45.58     23.27 o 
   1  10  11        6.80        9.11     15.52 o 
   2  10  11       64.47       61.68     16.16 o 
   3  10  11       10.26        9.46     14.30 o 
   4  10  11       41.26       24.80     11.76 o 
   5  10  11       14.93       10.23     10.24 o 
   6  10  11       12.96        1.62      8.89 o 
   1  11  11        1.18        9.61     14.32 o 
   2  11  11        0.07       -8.54     13.62 o 
   3  11  11       32.47       20.18     15.42 o 
   0   0  12      908.41     1003.56     52.30 o 
   1   0  12     3823.74     3800.02     92.26 o 
   2   0  12      452.73      389.31     46.68 o 
   3   0  12      248.62      209.38     39.40 o 
   4   0  12     1437.06     1511.31     91.80 o 
   5   0  12       77.74       56.68     40.20 o 
   6   0  12      680.67      782.52     80.19 o 
   7   0  12     2413.12     2398.81    173.05 o 
   8   0  12       41.94       67.57     28.06 o 
   9   0  12      893.07     1055.52     52.20 o 
  10   0  12      199.51      189.75     30.76 o 
  11   0  12       37.53       44.36     24.49 o 
  12   0  12       22.26       44.32     33.21 o 
   1   1  12        0.88       -0.25     15.51 o 
   2   1  12     2341.60     2423.36    102.44 o 
   3   1  12     3041.18     3324.01     84.54 o 
   4   1  12      145.13      137.26     27.61 o 
   5   1  12     3413.37     3437.14     93.38 o 
   6   1  12        2.57        1.46     29.29 o 
   7   1  12      423.31      392.17     27.25 o 
   8   1  12      290.51      243.64     24.31 o 
   9   1  12       44.15       24.51     21.44 o 
  10   1  12       14.43      -10.46     18.30 o 
  11   1  12      395.40      504.58     24.45 o 
  12   1  12       78.03       65.41     21.52 o 
   0   2  12      135.88      139.23     31.73 o 
   1   2  12     5069.51     4804.69    175.45 o 
   2   2  12       33.18       31.18     20.41 o 
   3   2  12      470.93      452.98     30.75 o 
   4   2  12       35.77       12.39     23.89 o 
   5   2  12        1.74       -6.42     26.37 o 
   6   2  12        5.51       15.10     18.52 o 
   7   2  12      654.59      671.35     60.41 o 
   8   2  12       65.06       42.07     22.37 o 
   9   2  12      116.60      156.25     24.22 o 
  10   2  12        6.26       -1.61     19.68 o 
  11   2  12        1.49        5.43     21.37 o 
  12   2  12        0.42        9.05     18.52 o 
   1   3  12       51.98       47.17     24.61 o 
   2   3  12      808.19      848.29     51.97 o 
   3   3  12      814.33      819.49     65.85 o 
   4   3  12     1231.77     1242.29     63.67 o 
   5   3  12     1095.24     1074.38    165.60 o 
   6   3  12      174.77      143.37     19.02 o 
   7   3  12      312.34      351.00     22.63 o 
   8   3  12       58.41       82.72     17.24 o 
   9   3  12      381.78      386.19     44.72 o 
  10   3  12       24.69       33.33     22.81 o 
  11   3  12      113.32       85.83     21.54 o 
  12   3  12       39.66       32.95     22.42 o 
   0   4  12     1492.11     1666.52    104.51 o 
   1   4  12      472.10      527.26     46.43 o 
   2   4  12       87.95       68.26     29.83 o 
   3   4  12        3.39        5.70     29.94 o 
   4   4  12       33.68       15.36     33.27 o 
   5   4  12       29.32        9.34     13.25 o 
   6   4  12      360.16      336.27     24.56 o 
   7   4  12      203.65      266.72     31.25 o 
   8   4  12       13.04        2.41     15.68 o 
   9   4  12      444.96      494.35     45.84 o 
  10   4  12        2.76        6.35     18.48 o 
  11   4  12       65.79       45.75     21.52 o 
   1   5  12       73.78       65.53     35.58 o 
   2   5  12       60.73       50.81     34.64 o 
   3   5  12       73.91       60.77     14.74 o 
   4   5  12      977.20      967.22     34.61 o 
   5   5  12     1469.25     1475.95     57.41 o 
   6   5  12      680.44      657.94     36.89 o 
   7   5  12      284.07      264.69     24.67 o 
   8   5  12      146.11      122.55     17.30 o 
   9   5  12       91.53      114.09     31.14 o 
  10   5  12       36.42       45.80     20.53 o 
  11   5  12       39.70       38.47     18.62 o 
   0   6  12        0.88      -16.46     20.68 o 
   1   6  12     2018.71     2105.57     60.42 o 
   2   6  12        6.52       16.66     15.34 o 
   3   6  12       12.85       10.07     14.95 o 
   4   6  12       59.02       37.03     14.94 o 
   5   6  12      136.27      124.08     14.93 o 
   6   6  12        0.94        8.74     12.58 o 
   7   6  12      118.82      146.04     17.33 o 
   8   6  12       39.44       25.62     13.88 o 
   9   6  12      298.70      328.47     17.47 o 
  10   6  12       16.59        4.15     12.79 o 
   1   7  12      162.66      161.93     19.28 o 
   2   7  12      101.02       75.08     17.28 o 
   3   7  12      621.45      783.78     38.85 o 
   4   7  12      428.25      421.69     22.78 o 
   5   7  12      583.96      594.89     23.18 o 
   6   7  12       76.47       68.66     15.75 o 
   7   7  12       92.97       91.82     14.67 o 
   8   7  12       63.18       45.02     11.78 o 
   9   7  12       28.23       19.34     11.23 o 
   0   8  12       29.21       -0.59     25.49 o 
   1   8  12      835.98     1051.95    106.12 o 
   2   8  12        2.32        4.85     15.64 o 
   3   8  12      287.07      308.50     25.93 o 
   4   8  12        0.02       -6.50     13.74 o 
   5   8  12       16.87       23.86     14.10 o 
   6   8  12        6.58        4.53     12.44 o 
   7   8  12      295.85      272.44     26.62 o 
   8   8  12      107.89       89.17     10.78 o 
   1   9  12       49.45       52.32     17.19 o 
   2   9  12        2.55        6.27     15.14 o 
   3   9  12      163.52      143.69     15.37 o 
   4   9  12        0.56        6.67     12.54 o 
   5   9  12      178.71      193.35     14.89 o 
   6   9  12        2.65        2.91     10.12 o 
   7   9  12      117.59      102.77     15.32 o 
   0  10  12       76.27       55.47     22.46 o 
   1  10  12       86.33       81.32     16.10 o 
   2  10  12       21.10       18.41     15.13 o 
   3  10  12        3.23       -4.53     13.05 o 
   4  10  12        6.14        7.61     10.85 o 
   5  10  12       22.50       15.79      9.71 o 
   1  11  12        0.75       -1.04     14.94 o 
   2  11  12       47.39       41.38     16.08 o 
   1   1  13      486.26      471.12     31.42 o 
   2   1  13      216.99      227.30     30.99 o 
   3   1  13      143.76      114.03     28.79 o 
   4   1  13        0.05        3.60     25.24 o 
   5   1  13        6.03        6.30     28.70 o 
   6   1  13        1.85       -2.07     17.57 o 
   7   1  13       30.91       44.23     19.67 o 
   8   1  13        0.69        6.18     21.81 o 
   9   1  13        5.44        7.39     20.50 o 
  10   1  13        1.01       15.10     19.10 o 
  11   1  13        4.30       11.97     17.77 o 
  12   1  13        0.58        5.45     19.36 o 
   0   2  13        1.25        1.91     33.72 o 
   1   2  13     1215.17     1235.32     75.31 o 
   2   2  13       49.14       50.37     28.05 o 
   3   2  13        0.34       -0.17     26.94 o 
   4   2  13       30.72       11.55     27.02 o 
   5   2  13      186.01      131.64     33.85 o 
   6   2  13      406.61      356.85     22.22 o 
   7   2  13      240.83      257.34     22.50 o 
   8   2  13      167.13      147.97     24.45 o 
   9   2  13        1.59       11.47     19.85 o 
  10   2  13       66.37       58.64     19.62 o 
  11   2  13        0.36        9.88     19.94 o 
  12   2  13       36.11       25.89     18.59 o 
   1   3  13     1191.88     1055.38     57.79 o 
   2   3  13        0.36        6.41     27.61 o 
   3   3  13        4.29       -1.87     29.34 o 
   4   3  13       13.60       20.48     31.74 o 
   5   3  13       27.03       30.15     15.73 o 
   6   3  13      179.72      158.48     17.90 o 
   7   3  13       30.40       47.01     18.99 o 
   8   3  13       62.72       61.59     18.99 o 
   9   3  13       23.11       14.21     19.99 o 
  10   3  13       20.45       20.07     21.41 o 
  11   3  13       69.04       55.26     19.86 o 
   0   4  13       39.55       45.48     43.45 o 
   1   4  13      245.65      264.38     40.01 o 
   2   4  13       21.67       18.52     31.66 o 
   3   4  13       15.22        4.40     32.64 o 
   4   4  13      203.45      218.14     16.94 o 
   5   4  13       49.04       44.05     16.67 o 
   6   4  13       75.35       64.13     15.32 o 
   7   4  13      198.19      202.84     19.73 o 
   8   4  13        0.26        0.04     14.79 o 
   9   4  13        2.80       -5.66     15.56 o 
  10   4  13       20.37       22.93     18.66 o 
  11   4  13       28.59       57.92     19.04 o 
   1   5  13      175.98      156.40     19.49 o 
   2   5  13      241.87      243.65     17.95 o 
   3   5  13      418.38      371.03     19.31 o 
   4   5  13      742.41      724.63     23.50 o 
   5   5  13      115.98       98.70     15.31 o 
   6   5  13      369.95      363.62     37.81 o 
   7   5  13        3.41        1.84     14.13 o 
   8   5  13       12.58        7.25     14.63 o 
   9   5  13       20.91       11.32     14.13 o 
  10   5  13       22.03       22.33     16.43 o 
  11   5  13       35.78       37.88     16.47 o 
   0   6  13      873.18      945.23     75.03 o 
   1   6  13      363.43      383.18     19.10 o 
   2   6  13      451.96      446.40     24.53 o 
   3   6  13       31.34       18.96     15.28 o 
   4   6  13       23.67       19.14     15.63 o 
   5   6  13        0.55        1.29     14.46 o 
   6   6  13        4.74       10.26     14.35 o 
   7   6  13      486.13      497.80     33.26 o 
   8   6  13       31.63       16.52     13.19 o 
   9   6  13       44.54       28.04     12.10 o 
  10   6  13        2.12       -1.30     14.60 o 
   1   7  13       62.38       68.06     18.66 o 
   2   7  13        5.37        9.83     15.62 o 
   3   7  13      400.59      392.16     21.88 o 
   4   7  13      125.52      139.09     16.94 o 
   5   7  13       25.49       22.62     14.25 o 
   6   7  13       56.99       37.08     13.61 o 
   7   7  13        0.37        8.53     13.06 o 
   8   7  13        0.06       -3.45     11.32 o 
   9   7  13       38.51       34.02     10.77 o 
   0   8  13       21.46       -2.92     25.41 o 
   1   8  13      149.76      202.44     20.87 o 
   2   8  13        0.24       11.18     14.99 o 
   3   8  13       10.47        3.41     14.29 o 
   4   8  13        5.35        8.68     13.40 o 
   5   8  13        5.29       13.04     12.91 o 
   6   8  13       24.96       17.10     11.77 o 
   7   8  13        4.64       -2.02     10.49 o 
   8   8  13       78.40       71.83     15.31 o 
   1   9  13       27.49       17.42     15.59 o 
   2   9  13       19.23       30.57     14.67 o 
   3   9  13        0.13       -5.17     12.23 o 
   4   9  13       15.50       19.19     12.10 o 
   5   9  13       14.52       15.76     10.88 o 
   6   9  13        0.17       -4.59     10.55 o 
   7   9  13        7.94        0.23      8.55 o 
   0  10  13        0.31       -8.95     18.94 o 
   1  10  13       18.99       15.30     13.58 o 
   2  10  13        0.58        3.08     12.35 o 
   3  10  13       12.05       -2.16     12.01 o 
   4  10  13        0.67        0.62     11.25 o 
   5  10  13       19.06       20.33     12.75 o 
   1   0  14        0.43       -9.18     36.39 o 
   2   0  14     3893.11     3969.20    135.01 o 
   3   0  14      771.15      836.68     76.41 o 
   4   0  14      722.60      605.27     67.99 o 
   5   0  14        4.05      -14.34     27.07 o 
   6   0  14       54.21       68.69     29.38 o 
   7   0  14       66.16       36.16     30.85 o 
   8   0  14      678.82      575.29     53.37 o 
   9   0  14       28.94       37.26     32.62 o 
  10   0  14      267.57      198.15     36.86 o 
  11   0  14        2.57        6.55     27.35 o 
   1   1  14     1595.39     1601.24     94.68 o 
   2   1  14      885.60      981.62     55.49 o 
   3   1  14       34.12       39.82     28.88 o 
   4   1  14     4044.16     4159.18    105.64 o 
   5   1  14      963.12      912.14     49.95 o 
   6   1  14      880.54      903.02     43.34 o 
   7   1  14        0.37      -20.17     20.17 o 
   8   1  14       47.30       42.29     21.90 o 
   9   1  14       10.72        9.23     19.68 o 
  10   1  14       35.73       28.83     18.67 o 
  11   1  14        4.87        4.54     16.46 o 
   0   2  14     1857.00     1653.37     96.52 o 
   1   2  14      308.64      314.31     37.92 o 
   2   2  14      417.63      389.00     59.18 o 
   3   2  14      331.57      351.22     41.91 o 
   4   2  14      174.51      105.85     35.93 o 
   5   2  14      311.79      322.18     21.02 o 
   6   2  14      167.84      174.86     19.43 o 
   7   2  14      436.34      473.68     26.86 o 
   8   2  14      962.14      923.14     38.09 o 
   9   2  14        2.83        1.32     19.33 o 
  10   2  14      372.03      430.41     56.06 o 
  11   2  14       44.70       43.49     20.58 o 
   1   3  14      337.23      400.81     44.24 o 
   2   3  14      239.65      233.23     39.24 o 
   3   3  14      498.02      522.17     85.13 o 
   4   3  14     1482.18     1519.98     48.89 o 
   5   3  14     1681.50     1698.70     34.13 o 
   6   3  14      334.13      307.59     20.09 o 
   7   3  14      140.98      127.26     19.90 o 
   8   3  14       68.18       57.68     18.15 o 
   9   3  14      170.15      150.96     21.62 o 
  10   3  14       11.25        2.79     17.00 o 
  11   3  14       12.71       16.79     18.72 o 
   0   4  14      438.71      390.47     64.83 o 
   1   4  14      103.85       70.22     35.36 o 
   2   4  14       26.53       30.62     35.27 o 
   3   4  14       52.21       29.63     15.52 o 
   4   4  14      138.98      136.15     15.76 o 
   5   4  14      229.54      207.04     17.56 o 
   6   4  14        7.57        9.00     15.31 o 
   7   4  14       22.50        3.97     15.67 o 
   8   4  14       74.10       92.99     15.72 o 
   9   4  14        6.79       -0.17     14.59 o 
  10   4  14      108.52      130.98     52.76 o 
  11   4  14        3.02        5.31     16.43 o 
   1   5  14      464.20      468.26     28.09 o 
   2   5  14      603.27      568.72     22.30 o 
   3   5  14      760.14      756.87     23.81 o 
   4   5  14      911.71      922.54     39.01 o 
   5   5  14     1418.14     1423.22     39.05 o 
   6   5  14      159.03      150.49     17.19 o 
   7   5  14        0.02       -1.24     14.76 o 
   8   5  14      153.73      148.42     14.75 o 
   9   5  14      131.15      105.76     15.27 o 
  10   5  14        2.54        0.85     17.04 o 
   0   6  14      546.82      585.70     38.16 o 
   1   6  14     1051.38     1053.39     29.27 o 
   2   6  14      102.34       79.22     16.03 o 
   3   6  14       15.02       10.31     15.50 o 
   4   6  14       62.66       55.47     15.78 o 
   5   6  14        1.18       -0.27     14.31 o 
   6   6  14       92.60      111.23     14.47 o 
   7   6  14       16.01        0.84     14.28 o 
   8   6  14      352.18      348.23     17.90 o 
   9   6  14        2.41       -4.22     11.89 o 
  10   6  14      160.19      190.61     40.70 o 
   1   7  14        0.00        2.37     17.34 o 
   2   7  14      401.83      385.33     30.09 o 
   3   7  14       86.95       79.47     15.80 o 
   4   7  14     1041.40     1152.35     50.86 o 
   5   7  14       49.36       45.84     13.99 o 
   6   7  14      277.00      285.69     19.88 o 
   7   7  14        0.22       -2.94     12.11 o 
   8   7  14       22.74        5.35     10.73 o 
   9   7  14        1.61       -8.54     16.86 o 
   0   8  14      767.71      852.91     39.55 o 
   1   8  14        0.30      -11.67     15.90 o 
   2   8  14       97.78      119.21     16.55 o 
   3   8  14        0.62        4.54     13.61 o 
   4   8  14        9.17        6.99     12.18 o 
   5   8  14        2.06       -1.29     11.27 o 
   6   8  14      106.27      102.62     12.62 o 
   7   8  14       65.62       45.47     10.88 o 
   8   8  14      228.06      233.21     15.38 o 
   1   9  14       11.62       18.84     14.38 o 
   2   9  14       95.37      102.22     15.16 o 
   3   9  14        1.57        2.46     11.53 o 
   4   9  14      279.70      270.77     29.16 o 
   5   9  14        0.73        1.76     10.02 o 
   6   9  14       59.05       51.00     11.13 o 
   0  10  14      220.19      188.38     40.95 o 
   1  10  14        8.94        8.22     12.11 o 
   2  10  14      125.44      118.07     15.13 o 
   3  10  14        5.49        0.69     11.13 o 
   4  10  14       55.68       40.70     10.96 o 
   1   1  15      162.25      126.05     48.97 o 
   2   1  15       92.95       77.19     47.82 o 
   3   1  15       17.26       11.89     32.63 o 
   4   1  15       73.41       59.88     34.99 o 
   5   1  15       46.90       40.00     21.16 o 
   6   1  15        0.10        7.17     20.93 o 
   7   1  15       19.18       22.76     20.40 o 
   8   1  15       19.05       28.92     23.13 o 
   9   1  15        4.72       13.94     19.37 o 
  10   1  15        2.31        6.43     17.19 o 
  11   1  15        0.25      -13.22     17.63 o 
   0   2  15      276.28      267.77     55.18 o 
   1   2  15      910.97      842.55     55.50 o 
   2   2  15      289.70      305.56     59.59 o 
   3   2  15       46.62       64.98     48.45 o 
   4   2  15      457.46      439.43     22.90 o 
   5   2  15        2.58       -5.04     16.69 o 
   6   2  15      316.82      300.72     21.55 o 
   7   2  15       70.67       52.92     21.36 o 
   8   2  15      286.61      293.81     40.98 o 
   9   2  15       24.24       13.38     18.54 o 
  10   2  15       88.95       67.67     18.25 o 
  11   2  15       80.91       66.25     20.06 o 
   1   3  15       16.82        4.07     32.32 o 
   2   3  15      327.23      304.32     43.97 o 
   3   3  15      294.16      314.68     74.50 o 
   4   3  15      128.62      125.47     18.09 o 
   5   3  15      124.35      119.86     17.84 o 
   6   3  15       73.83       50.49     17.65 o 
   7   3  15       40.95       26.18     17.88 o 
   8   3  15       17.63       16.05     16.71 o 
   9   3  15       61.81       67.56     18.77 o 
  10   3  15       30.42       24.95     16.04 o 
  11   3  15       36.01       34.02     18.03 o 
   0   4  15        2.25       -3.07     23.02 o 
   1   4  15      371.93      344.21     19.76 o 
   2   4  15       29.47       21.73     14.45 o 
   3   4  15      234.84      223.60     18.09 o 
   4   4  15      770.40      720.04     47.79 o 
   5   4  15      128.48      108.94     17.85 o 
   6   4  15       69.94       53.12     17.74 o 
   7   4  15       16.91       30.25     15.76 o 
   8   4  15       66.86       81.55     16.75 o 
   9   4  15       35.03       29.90     16.72 o 
  10   4  15        5.70       -8.04     17.99 o 
   1   5  15        5.35        5.22     14.22 o 
   2   5  15      248.11      241.73     20.38 o 
   3   5  15        4.64       -8.28     13.79 o 
   4   5  15       93.34       60.12     15.61 o 
   5   5  15       36.82       43.95     13.76 o 
   6   5  15       58.48       41.13     14.25 o 
   7   5  15       43.48       47.02     15.03 o 
   8   5  15       14.35       13.93     12.23 o 
   9   5  15        9.19       10.80     19.09 o 
  10   5  15        1.14        0.44     16.47 o 
   0   6  15     1711.96     1794.60    134.46 o 
   1   6  15      201.16      203.05     19.79 o 
   2   6  15      462.14      427.00     24.42 o 
   3   6  15        6.71        5.57     14.86 o 
   4   6  15        0.42       -6.84     14.26 o 
   5   6  15        3.57        0.99     13.68 o 
   6   6  15      295.62      320.25     18.09 o 
   7   6  15        3.76       -2.70     13.23 o 
   8   6  15      136.67      152.93     16.65 o 
   9   6  15        1.08       -3.85     17.84 o 
   1   7  15        0.64        3.38     16.51 o 
   2   7  15        1.51        8.65     14.60 o 
   3   7  15       58.39       69.67     15.35 o 
   4   7  15        2.12        3.90     13.19 o 
   5   7  15       46.61       44.75     13.07 o 
   6   7  15        1.36        4.26     11.39 o 
   7   7  15       30.80       25.15     11.88 o 
   8   7  15        2.37        7.25     10.32 o 
   0   8  15      216.08      199.42     45.98 o 
   1   8  15       17.85       14.20     15.62 o 
   2   8  15        3.39        3.35     13.83 o 
   3   8  15       26.59       16.32     12.82 o 
   4   8  15       56.13       43.70     12.25 o 
   5   8  15       30.68       20.45     11.07 o 
   6   8  15       27.33       17.27     10.55 o 
   7   8  15       58.15       43.55      9.90 o 
   1   9  15       23.82       16.51     13.34 o 
   2   9  15        2.59       13.04     12.62 o 
   3   9  15       70.13       94.00     18.07 o 
   4   9  15        1.28        1.88      9.98 o 
   5   9  15       38.21       31.58      9.91 o 
   6   9  15        0.36        6.07     21.99 o 
   0  10  15       16.43      -10.87     15.43 o 
   1  10  15        0.18        5.36     10.99 o 
   2  10  15        2.08        2.78     10.46 o 
   3  10  15        4.92        4.09     11.06 o 
   2   0  16     1723.49     1875.47    114.42 o 
   3   0  16      524.82      496.79     70.58 o 
   4   0  16       44.81       21.93     23.05 o 
   5   0  16       70.38       67.54     24.57 o 
   6   0  16      344.86      390.17     58.63 o 
   7   0  16      176.85      142.02     37.51 o 
   8   0  16      483.73      497.38     50.01 o 
   9   0  16      411.37      378.88     42.68 o 
  10   0  16        0.02        2.14     25.75 o 
  11   0  16       89.12      123.76     26.60 o 
   1   1  16      415.86      317.14     62.30 o 
   2   1  16       76.75       35.70     51.32 o 
   3   1  16      988.66     1090.37     56.08 o 
   4   1  16       34.29       36.13     16.01 o 
   5   1  16     1364.79     1327.56     33.10 o 
   6   1  16       28.01       25.17     18.44 o 
   7   1  16      177.43      141.69     23.07 o 
   8   1  16      185.67      197.60     27.27 o 
   9   1  16      104.94       83.86     22.12 o 
  10   1  16        2.33      -10.91     17.81 o 
  11   1  16        9.23       17.97     16.56 o 
   0   2  16      222.43      226.63     59.12 o 
   1   2  16     1666.33     1775.62    112.86 o 
   2   2  16      163.69      174.11     57.67 o 
   3   2  16     1076.81     1133.02     82.57 o 
   4   2  16       99.94      110.50     17.08 o 
   5   2  16       77.83       54.35     17.61 o 
   6   2  16       98.87       96.32     26.20 o 
   7   2  16        1.62        1.07     22.20 o 
   8   2  16       88.80       83.61     18.71 o 
   9   2  16      263.89      351.44     40.27 o 
  10   2  16       29.37       14.67     15.92 o 
  11   2  16      243.29      351.80     31.30 o 
   1   3  16      195.31      162.92     19.96 o 
   2   3  16      484.71      496.18     21.96 o 
   3   3  16      977.69      902.77     67.04 o 
   4   3  16        3.97       -3.88     16.78 o 
   5   3  16      679.47      653.53     43.98 o 
   6   3  16        1.49       -1.97     16.15 o 
   7   3  16      332.00      336.38     22.69 o 
   8   3  16        4.24       -9.57     17.87 o 
   9   3  16        8.03        2.42     16.29 o 
  10   3  16       24.40       10.95     14.22 o 
  11   3  16        9.69        2.20     20.07 o 
   0   4  16       69.94       39.78     24.39 o 
   1   4  16      804.71      809.83     40.68 o 
   2   4  16      194.75      190.06     16.85 o 
   3   4  16      515.65      499.97     40.33 o 
   4   4  16      240.75      206.83     19.51 o 
   5   4  16       25.50       27.16     15.36 o 
   6   4  16       47.10       31.03     15.55 o 
   7   4  16      631.83      713.18     43.15 o 
   8   4  16        1.44       11.91     16.84 o 
   9   4  16      609.23      617.06     53.36 o 
  10   4  16        3.86       -0.97     17.16 o 
   1   5  16      250.77      249.13     17.21 o 
   2   5  16      171.99      166.81     15.93 o 
   3   5  16     1121.73     1075.10     49.57 o 
   4   5  16        4.96       -0.88     14.10 o 
   5   5  16      168.81      170.92     17.42 o 
   6   5  16       54.30       53.29     13.95 o 
   7   5  16      165.64      170.46     27.42 o 
   8   5  16       42.66       39.57     15.89 o 
   9   5  16        0.41        8.32     15.37 o 
  10   5  16       29.18       29.96     16.82 o 
   0   6  16      159.98      153.86     25.29 o 
   1   6  16       83.25       94.12     15.39 o 
   2   6  16       87.41       63.09     15.63 o 
   3   6  16       52.60       59.46     15.21 o 
   4   6  16        9.87        6.21     13.95 o 
   5   6  16        1.83        8.52     13.39 o 
   6   6  16        0.75        5.67     13.15 o 
   7   6  16      177.56      193.88     14.43 o 
   8   6  16       73.79       63.05     14.80 o 
   9   6  16      164.06      186.42     17.12 o 
   1   7  16       45.26       32.12     16.44 o 
   2   7  16       48.03       51.75     14.67 o 
   3   7  16      514.99      580.53     32.35 o 
   4   7  16        9.60       14.37     12.63 o 
   5   7  16      152.36      159.49     14.21 o 
   6   7  16        0.08        3.42     10.75 o 
   7   7  16       67.56       63.32     12.83 o 
   8   7  16       21.80       30.26     18.31 o 
   0   8  16      176.81      218.54     44.16 o 
   1   8  16      108.83      145.47     16.66 o 
   2   8  16       37.79       55.55     16.40 o 
   3   8  16        8.33       13.10     11.84 o 
   4   8  16        0.00        3.94     10.93 o 
   5   8  16        6.43        7.42     10.24 o 
   6   8  16       20.42       14.32     10.97 o 
   7   8  16       17.77        7.65     15.77 o 
   1   9  16       19.87       16.47     12.84 o 
   2   9  16        1.86      -11.24     11.24 o 
   3   9  16      289.21      296.52     15.89 o 
   4   9  16        3.51       -7.63     10.34 o 
   5   9  16      173.28      195.61     22.05 o 
   0  10  16       12.42       29.62     14.55 o 
   1  10  16       36.33       29.82     10.11 o 
   1   1  17       36.84       51.34     20.30 o 
   2   1  17      165.65      164.65     18.10 o 
   3   1  17       30.42       24.85     16.75 o 
   4   1  17       55.45       45.98     16.71 o 
   5   1  17       54.43       55.42     17.56 o 
   6   1  17        2.01       11.69     19.65 o 
   7   1  17      140.76      132.67     21.47 o 
   8   1  17        5.57        7.67     20.33 o 
   9   1  17        6.86        5.45     22.90 o 
  10   1  17       17.73       36.05     17.55 o 
  11   1  17        2.13        0.10     20.62 o 
   0   2  17      429.75      406.48     54.62 o 
   1   2  17      257.15      247.91     21.66 o 
   2   2  17        1.98        5.17     15.24 o 
   3   2  17      448.69      443.07     30.48 o 
   4   2  17        9.87       -9.67     18.16 o 
   5   2  17       57.16       34.40     21.66 o 
   6   2  17       23.96       31.10     19.59 o 
   7   2  17       49.40       42.67     19.25 o 
   8   2  17       13.14       14.75     17.48 o 
   9   2  17        5.99       13.90     18.38 o 
  10   2  17        7.94        3.27     15.86 o 
   1   3  17      116.25       86.46     15.62 o 
   2   3  17        0.80      -12.82     17.81 o 
   3   3  17      106.27      115.37     20.82 o 
   4   3  17        7.54        8.09     16.46 o 
   5   3  17       30.85       26.15     16.70 o 
   6   3  17        9.47       -8.42     19.29 o 
   7   3  17       18.93       -0.40     18.60 o 
   8   3  17       14.49       20.21     15.21 o 
   9   3  17        3.75       -2.95     14.60 o 
  10   3  17        0.33       -7.21     15.11 o 
   0   4  17       65.48       62.45     21.54 o 
   1   4  17       79.03       54.25     17.66 o 
   2   4  17      144.66      150.53     17.52 o 
   3   4  17      620.66      649.24     49.33 o 
   4   4  17       53.32       45.00     16.42 o 
   5   4  17        0.02       -8.87     14.44 o 
   6   4  17       26.76       20.52     14.36 o 
   7   4  17       17.03       18.78     15.95 o 
   8   4  17        0.25        6.23     13.92 o 
   9   4  17        3.39        6.93     13.32 o 
  10   4  17       87.91      102.84     24.37 o 
   1   5  17       10.70        2.94     16.07 o 
   2   5  17        0.59       -3.26     14.00 o 
   3   5  17       48.79       45.14     14.65 o 
   4   5  17       18.21       13.26     15.37 o 
   5   5  17        1.78        5.72     15.65 o 
   6   5  17        8.06        5.36     14.02 o 
   7   5  17        8.46       -5.95     15.87 o 
   8   5  17        1.36        4.70     16.52 o 
   9   5  17        1.81       -5.05     14.73 o 
   0   6  17        0.81      -15.48     20.98 o 
   1   6  17      117.90      100.18     16.27 o 
   2   6  17       35.86       32.59     14.33 o 
   3   6  17       36.85       24.48     13.95 o 
   4   6  17      160.68      167.31     15.88 o 
   5   6  17       66.83       55.11     13.23 o 
   6   6  17       13.70        6.94     13.40 o 
   7   6  17       12.46        9.58     15.24 o 
   8   6  17        0.85        5.24     16.43 o 
   1   7  17       56.07       46.28     16.10 o 
   2   7  17       51.30       26.19     15.07 o 
   3   7  17        0.86        5.37     12.44 o 
   4   7  17        0.52        5.66     11.70 o 
   5   7  17        0.56        1.26     10.99 o 
   6   7  17        1.91        7.49     13.71 o 
   7   7  17       10.55       12.68     14.05 o 
   0   8  17       37.05       17.37     18.23 o 
   1   8  17      267.64      334.42     27.08 o 
   2   8  17        0.39        1.12     12.78 o 
   3   8  17        1.29        5.34     12.19 o 
   4   8  17        5.70        4.09     11.73 o 
   5   8  17       75.34       80.14     12.09 o 
   6   8  17        6.33       10.39     12.99 o 
   1   9  17       13.12        9.09     11.74 o 
   2   9  17       15.36       16.09     10.42 o 
   3   9  17        0.15       -3.01     10.21 o 
   4   9  17       48.17       57.67     11.31 o 
   0   0  18      480.36      276.78     44.51 o 
   1   0  18        1.78        5.52     23.94 o 
   2   0  18     1590.72     1597.71     70.38 o 
   3   0  18      610.28      622.68     33.44 o 
   4   0  18       75.19       68.61     22.53 o 
   5   0  18       39.61       34.17     25.51 o 
   6   0  18       40.40       25.33     24.13 o 
   7   0  18       32.01       35.43     30.66 o 
   8   0  18        4.96       40.10     28.57 o 
   9   0  18       15.44       35.21     25.37 o 
  10   0  18      159.44      149.92     26.96 o 
   1   1  18       25.10       10.16     15.55 o 
   2   1  18      425.54      412.59     30.27 o 
   3   1  18       57.44       54.62     15.68 o 
   4   1  18      560.02      523.05     29.28 o 
   5   1  18      188.79      229.23     21.68 o 
   6   1  18     1318.71     1469.77     91.81 o 
   7   1  18        5.63      -12.06     17.35 o 
   8   1  18        2.39       21.37     18.89 o 
   9   1  18       43.63       28.49     17.69 o 
  10   1  18       31.42       34.55     15.44 o 
   0   2  18      376.46      342.40     27.82 o 
   1   2  18      155.19      130.32     17.49 o 
   2   2  18     1136.86     1008.71     27.98 o 
   3   2  18       84.67       49.44     17.81 o 
   4   2  18        9.91       -1.33     16.11 o 
   5   2  18        8.13       10.41     17.46 o 
   6   2  18      492.11      510.73     29.29 o 
   7   2  18        0.86        7.85     17.44 o 
   8   2  18      406.43      486.30     41.43 o 
   9   2  18       24.46       24.66     16.73 o 
  10   2  18      198.13      200.72     25.08 o 
   1   3  18       92.30       72.76     15.28 o 
   2   3  18      321.55      280.61     21.10 o 
   3   3  18       44.81       36.63     17.07 o 
   4   3  18       48.62       49.20     20.28 o 
   5   3  18       57.67       55.13     19.88 o 
   6   3  18      235.64      247.15     21.02 o 
   7   3  18        3.20       16.58     16.49 o 
   8   3  18       35.78       20.14     15.21 o 
   9   3  18        1.00        8.52     15.29 o 
  10   3  18        0.06       -2.33     20.33 o 
   0   4  18      968.85      938.91     36.17 o 
   1   4  18       11.93        8.82     16.15 o 
   2   4  18      913.42     1000.14     96.33 o 
   3   4  18       41.07       40.10     19.48 o 
   4   4  18       28.16       16.99     19.57 o 
   5   4  18       37.71       29.76     18.87 o 
   6   4  18      155.56      212.37     29.58 o 
   7   4  18        0.77        1.91     13.32 o 
   8   4  18      211.80      223.82     17.50 o 
   9   4  18      238.87      255.02     29.50 o 
   1   5  18       77.76       76.15     16.25 o 
   2   5  18       15.18       19.15     16.35 o 
   3   5  18        0.16        0.40     16.78 o 
   4   5  18       20.36        7.77     17.58 o 
   5   5  18        8.09        1.80     19.00 o 
   6   5  18      138.57      135.77     21.65 o 
   7   5  18        0.18        7.76     15.47 o 
   8   5  18       50.40       45.84     13.82 o 
   0   6  18     1046.80     1077.99     89.30 o 
   1   6  18       27.21       27.89     13.56 o 
   2   6  18      403.64      380.93     33.49 o 
   3   6  18        0.13       -5.87     14.65 o 
   4   6  18        0.21        6.11     14.05 o 
   5   6  18        8.49       -7.46     15.44 o 
   6   6  18      154.47      126.58     19.31 o 
   7   6  18        0.23        4.74     12.99 o 
   8   6  18      170.52      197.49     20.92 o 
   1   7  18      145.65      171.06     23.64 o 
   2   7  18      296.11      328.32     23.82 o 
   3   7  18       42.15       26.94     13.40 o 
   4   7  18      175.82      221.61     16.29 o 
   5   7  18        1.42       11.25     12.15 o 
   6   7  18       70.83       58.63     13.52 o 
   7   7  18       31.11       13.55     13.62 o 
   0   8  18       17.87       23.03     17.09 o 
   1   8  18        9.33        8.18     12.35 o 
   2   8  18       53.95       75.93     12.96 o 
   3   8  18       11.40       11.61     10.82 o 
   4   8  18       18.65       12.34     10.30 o 
   5   8  18        3.64       -2.96     10.43 o 
   1   9  18        7.85        2.55     10.39 o 
   2   9  18      101.06      119.51     18.90 o 
   3   9  18        7.46        6.77     11.39 o 
   1   1  19       11.86       18.04     15.48 o 
   2   1  19       52.51       40.85     16.10 o 
   3   1  19       54.94       49.25     15.07 o 
   4   1  19      100.89      102.93     17.47 o 
   5   1  19        5.16       14.85     16.64 o 
   6   1  19      117.85      125.08     20.68 o 
   7   1  19       12.09      -10.12     16.67 o 
   8   1  19        6.08        2.94     17.88 o 
   9   1  19        0.00       12.40     15.82 o 
  10   1  19        5.67       -4.81     13.32 o 
   0   2  19       54.79       74.05     21.68 o 
   1   2  19      208.28      174.48     18.23 o 
   2   2  19      596.08      553.13     23.54 o 
   3   2  19      243.79      232.99     21.22 o 
   4   2  19      463.25      495.14     44.39 o 
   5   2  19       39.61       25.46     15.60 o 
   6   2  19       22.15       26.06     17.91 o 
   7   2  19        1.55        9.66     15.98 o 
   8   2  19       29.65       18.32     16.02 o 
   9   2  19        0.24       -2.45     14.61 o 
  10   2  19       19.29       27.77     19.80 o 
   1   3  19       25.55       29.50     14.87 o 
   2   3  19      152.79      129.59     19.02 o 
   3   3  19      116.30      125.23     18.96 o 
   4   3  19      324.64      299.66     21.50 o 
   5   3  19        2.90       24.52     15.38 o 
   6   3  19        1.18        0.33     14.96 o 
   7   3  19        6.53       -0.66     14.80 o 
   8   3  19        0.01        2.09     13.53 o 
   9   3  19        4.15        0.06     14.40 o 
   0   4  19        0.40       -1.11     21.01 o 
   1   4  19        0.07        5.22     15.47 o 
   2   4  19      226.02      209.51     24.32 o 
   3   4  19       10.52        1.44     15.98 o 
   4   4  19       15.03        7.30     16.63 o 
   5   4  19        3.06       -2.84     16.35 o 
   6   4  19       22.49       15.39     14.63 o 
   7   4  19       34.47       40.87     14.41 o 
   8   4  19       59.96       51.91     14.60 o 
   9   4  19        5.90       10.80     15.79 o 
   1   5  19        0.09        9.75     15.39 o 
   2   5  19      107.04       83.43     16.29 o 
   3   5  19        1.33       20.74     15.10 o 
   4   5  19       89.20       73.66     20.41 o 
   5   5  19       19.26        5.57     14.84 o 
   6   5  19       62.24       58.11     17.73 o 
   7   5  19        0.14        6.33     12.56 o 
   8   5  19       22.65       14.15     12.55 o 
   0   6  19      184.95      181.89     23.22 o 
   1   6  19       25.52       45.78     13.35 o 
   2   6  19      185.26      177.51     17.57 o 
   3   6  19        0.16       -0.50     13.72 o 
   4   6  19       19.94       12.59     13.56 o 
   5   6  19       12.66       23.85     14.09 o 
   6   6  19       22.07       16.71     13.13 o 
   7   6  19       15.25       13.83     12.27 o 
   1   7  19       24.58       18.02     13.20 o 
   2   7  19      100.77      104.51     15.90 o 
   3   7  19       36.88       27.45     12.08 o 
   4   7  19       38.85       41.78     11.71 o 
   5   7  19       15.92       28.11     13.06 o 
   6   7  19       62.69      110.38     17.48 o 
   0   8  19       13.40        0.34     17.31 o 
   1   8  19       56.60       55.20     12.25 o 
   2   8  19        0.55       10.23     11.05 o 
   3   8  19       41.81       36.27     10.51 o 
   4   8  19       14.38       15.40     10.64 o 
   1   9  19        3.81       -5.81     13.09 o 
   0   0  20     1814.55     1535.63     76.51 o 
   1   0  20      581.56      577.92     38.12 o 
   2   0  20      558.26      514.28     94.67 o 
   3   0  20       59.25       64.81     21.83 o 
   4   0  20       53.48       32.51     21.43 o 
   5   0  20      634.14      587.07     93.71 o 
   6   0  20      166.61      165.81     25.68 o 
   7   0  20     1296.33     1182.14     61.48 o 
   8   0  20        6.66       -5.12     23.39 o 
   9   0  20      454.61      319.91     30.10 o 
   1   1  20       13.16        4.50     16.27 o 
   2   1  20       13.88       22.01     15.63 o 
   3   1  20       31.94       21.36     15.28 o 
   4   1  20      310.45      327.45     23.94 o 
   5   1  20      287.51      265.31     20.65 o 
   6   1  20      154.74      191.95     21.91 o 
   7   1  20      152.59      155.01     24.58 o 
   8   1  20        0.05        4.32     16.08 o 
   9   1  20       40.32       20.69     14.18 o 
   0   2  20       75.12       40.88     24.83 o 
   1   2  20      987.92      979.32     29.30 o 
   2   2  20      167.31      135.06     16.82 o 
   3   2  20      158.08      152.73     18.86 o 
   4   2  20      149.97      133.10     16.81 o 
   5   2  20       16.96       28.11     15.00 o 
   6   2  20       89.92      124.67     19.30 o 
   7   2  20      114.91       96.82     16.93 o 
   8   2  20       45.78       33.54     15.64 o 
   9   2  20      158.68      174.24     29.53 o 
   1   3  20       12.23       12.94     14.26 o 
   2   3  20       70.56       48.36     16.90 o 
   3   3  20        3.23       -5.30     15.49 o 
   4   3  20        0.53       11.60     15.17 o 
   5   3  20      298.67      318.05     37.04 o 
   6   3  20       15.31       13.43     14.77 o 
   7   3  20       91.18       86.40     15.57 o 
   8   3  20       44.93       34.64     13.45 o 
   9   3  20        8.23        8.37     14.28 o 
   0   4  20        3.01      -19.21     19.21 o 
   1   4  20     1003.53     1012.25     26.72 o 
   2   4  20        6.62        6.81     14.95 o 
   3   4  20       39.58       18.58     15.98 o 
   4   4  20        4.92       -5.89     16.21 o 
   5   4  20       91.18       73.09     17.30 o 
   6   4  20        0.82        2.26     15.03 o 
   7   4  20       86.39       87.63     15.65 o 
   8   4  20        0.68        6.69     13.10 o 
   1   5  20       85.38       75.88     15.67 o 
   2   5  20       72.62       71.47     15.50 o 
   3   5  20       88.55       74.43     16.37 o 
   4   5  20        4.44        1.15     15.84 o 
   5   5  20       55.04       46.61     16.88 o 
   6   5  20        9.21       11.35     14.35 o 
   7   5  20       26.24       16.62     13.72 o 
   0   6  20       45.04       63.50     24.90 o 
   1   6  20      321.57      389.53     41.21 o 
   2   6  20       68.36       74.51     16.26 o 
   3   6  20      259.56      301.33     30.37 o 
   4   6  20       17.48        7.59     13.65 o 
   5   6  20        0.70        4.73     12.88 o 
   6   6  20       30.22       23.43     11.89 o 
   7   6  20       67.87       47.40     21.43 o 
   1   7  20       49.65       50.11     13.78 o 
   2   7  20       46.57       36.47     13.36 o 
   3   7  20       18.43       18.15     12.32 o 
   4   7  20       19.23       24.13     11.66 o 
   5   7  20       28.07       25.37     12.03 o 
   0   8  20       92.75       80.61     18.18 o 
   1   8  20      330.47      378.87     63.40 o 
   2   8  20       90.84       79.65     18.50 o 
   3   8  20      123.40      149.49     27.37 o 
   1   1  21       97.03       78.42     17.87 o 
   2   1  21       56.58       39.70     15.01 o 
   3   1  21      126.49      123.98     17.16 o 
   4   1  21       56.92       65.30     15.39 o 
   5   1  21       19.00       32.78     15.51 o 
   6   1  21       53.60       61.71     16.92 o 
   7   1  21        8.59       -1.70     14.15 o 
   8   1  21        7.43        1.69     14.20 o 
   9   1  21        0.65       -5.33     12.03 o 
   0   2  21        0.57       -6.55     22.39 o 
   1   2  21      154.75      145.46     17.15 o 
   2   2  21        9.53       14.26     14.54 o 
   3   2  21       41.59       29.38     15.90 o 
   4   2  21        3.72        3.90     15.11 o 
   5   2  21       15.90        8.98     13.64 o 
   6   2  21       12.81       -1.43     14.69 o 
   7   2  21       10.47       10.28     13.28 o 
   8   2  21       28.23       28.56     14.01 o 
   1   3  21        3.59        0.92     14.39 o 
   2   3  21      265.17      283.14     21.53 o 
   3   3  21       26.79       24.14     15.59 o 
   4   3  21       30.36       32.54     14.95 o 
   5   3  21       64.47       32.67     15.33 o 
   6   3  21        6.53       10.15     13.05 o 
   7   3  21        0.02        4.93     13.12 o 
   8   3  21        0.37        8.74     12.57 o 
   0   4  21       61.37       56.30     19.86 o 
   1   4  21        0.58       -5.91     14.34 o 
   2   4  21       22.53       21.81     15.61 o 
   3   4  21       67.35       53.17     15.66 o 
   4   4  21       33.37       33.98     15.94 o 
   5   4  21        2.07       20.10     21.75 o 
   6   4  21       13.19        2.59     14.08 o 
   7   4  21      105.56      114.82     34.59 o 
   8   4  21       14.63        5.87     19.73 o 
   1   5  21        6.97       12.38     13.53 o 
   2   5  21       92.01       77.66     14.06 o 
   3   5  21       25.47       13.95     15.57 o 
   4   5  21       46.71       52.25     15.60 o 
   5   5  21        5.81       -0.93     13.89 o 
   6   5  21        1.94       10.12     13.30 o 
   7   5  21        8.12        4.49     14.21 o 
   0   6  21        0.09       18.12     19.96 o 
   1   6  21       35.86       50.75     13.70 o 
   2   6  21        1.27        8.37     13.72 o 
   3   6  21        1.66       -6.33     12.74 o 
   4   6  21        1.90       -1.71     13.62 o 
   5   6  21        0.97        8.00     12.74 o 
   6   6  21       28.20       35.03     12.99 o 
   1   7  21        0.27        7.85     13.96 o 
   2   7  21       59.70       65.96     23.90 o 
   3   7  21       34.28       40.80     16.03 o 
   4   7  21       14.18       -3.76     12.79 o 
   0   8  21       61.93       30.22     19.99 o 
   1   8  21      296.06      303.37     68.28 o 
   0   0  22     1132.20     1095.58     68.20 o 
   1   0  22      544.09      514.54     36.47 o 
   2   0  22      120.87       74.28     24.62 o 
   3   0  22      192.80      172.73     22.30 o 
   4   0  22      133.95      150.23     21.42 o 
   5   0  22      109.03      153.48     37.25 o 
   6   0  22        5.00       11.00     18.94 o 
   7   0  22      740.21      697.66     42.55 o 
   8   0  22      130.63      129.22     22.08 o 
   1   1  22       20.76       23.88     16.01 o 
   2   1  22      167.14      153.32     16.52 o 
   3   1  22       93.77       99.43     15.86 o 
   4   1  22       42.45       28.52     14.05 o 
   5   1  22       71.48       65.57     16.44 o 
   6   1  22        0.66       -8.28     13.83 o 
   7   1  22       90.49      118.10     47.68 o 
   8   1  22        9.89        3.00     12.46 o 
   0   2  22      948.75      874.08     56.58 o 
   1   2  22      290.60      235.71     18.30 o 
   2   2  22       49.31       56.73     15.19 o 
   3   2  22       10.90       10.76     14.89 o 
   4   2  22        9.27        7.65     14.10 o 
   5   2  22       30.29       44.17     13.08 o 
   6   2  22      208.00      201.65     17.59 o 
   7   2  22       57.62       49.35     13.38 o 
   8   2  22      271.52      235.96     44.17 o 
   1   3  22        0.75        0.18     13.91 o 
   2   3  22      106.64      114.21     17.17 o 
   3   3  22       54.55       44.03     15.23 o 
   4   3  22      405.85      385.18     34.50 o 
   5   3  22       54.31       57.08     23.60 o 
   6   3  22       53.18       29.93     14.38 o 
   7   3  22      116.87      116.60     20.83 o 
   0   4  22      314.32      318.24     24.51 o 
   1   4  22       32.62       32.95     13.83 o 
   2   4  22      164.10      186.45     21.62 o 
   3   4  22       11.67        6.27     13.55 o 
   4   4  22       56.32       49.58     15.68 o 
   5   4  22        2.35       -1.82     13.86 o 
   6   4  22       19.26       24.82     13.77 o 
   7   4  22       15.78        5.17     19.48 o 
   1   5  22       47.15       36.63     12.84 o 
   2   5  22      141.59      174.54     20.29 o 
   3   5  22       79.59       68.51     15.85 o 
   4   5  22      185.04      204.73     31.60 o 
   5   5  22       15.90       20.06     13.13 o 
   6   5  22       88.66       93.99     14.92 o 
   0   6  22      188.18      211.93     34.67 o 
   1   6  22      136.90      159.68     16.95 o 
   2   6  22      138.15      162.77     15.93 o 
   3   6  22       21.81       16.81     13.88 o 
   4   6  22        5.82       10.63     12.90 o 
   5   6  22        5.47       13.82     12.17 o 
   1   7  22        1.63       -5.22     12.93 o 
   2   7  22       25.89       22.81     13.04 o 
   3   7  22       11.05        1.43     14.38 o 
   1   1  23       59.08       72.07     16.67 o 
   2   1  23        0.85        3.39     14.63 o 
   3   1  23       23.34       18.96     13.39 o 
   4   1  23       38.23       38.03     15.73 o 
   5   1  23       39.51       23.97     12.70 o 
   6   1  23       11.05       -5.43     12.80 o 
   7   1  23       21.64       16.60     13.00 o 
   0   2  23       77.99       82.12     22.38 o 
   1   2  23       33.48       38.05     15.17 o 
   2   2  23       58.15       57.85     14.50 o 
   3   2  23        7.53       18.29     14.81 o 
   4   2  23        7.39        1.94     13.10 o 
   5   2  23       41.61       53.86     13.85 o 
   6   2  23       29.41       32.03     13.18 o 
   7   2  23       80.50       65.97     12.99 o 
   1   3  23        1.45        2.61     13.14 o 
   2   3  23       47.46       46.99     14.83 o 
   3   3  23       45.73       38.39     14.09 o 
   4   3  23        9.85       10.38     12.87 o 
   5   3  23       12.28       11.63     13.97 o 
   6   3  23       10.15        5.34     14.17 o 
   7   3  23        0.66       11.35     18.32 o 
   0   4  23       13.44       12.55     17.12 o 
   1   4  23       14.74        9.29     13.68 o 
   2   4  23       20.67       20.22     13.13 o 
   3   4  23        5.89        5.28     12.81 o 
   4   4  23        6.62        7.09     13.53 o 
   5   4  23        5.15        3.81     12.83 o 
   6   4  23       25.67        4.60     13.10 o 
   1   5  23        0.13       -0.18     11.48 o 
   2   5  23        5.37        4.83     12.47 o 
   3   5  23        1.30       -0.22     13.39 o 
   4   5  23       28.70       17.59     13.16 o 
   5   5  23        7.58        5.07     11.41 o 
   0   6  23       39.65       39.15     18.21 o 
   1   6  23       14.48        9.46     12.65 o 
   2   6  23        4.70        4.15     13.38 o 
   3   6  23        0.40       11.46     12.59 o 
   4   6  23       13.03        4.59     11.78 o 
   0   0  24       11.12       14.73     30.57 o 
   1   0  24       34.73       35.74     58.26 o 
   2   0  24       29.14       38.72     20.85 o 
   3   0  24       92.66      140.42     24.06 o 
   4   0  24        3.94        6.75     18.11 o 
   5   0  24        5.16       -1.05     16.78 o 
   6   0  24       28.31       23.18     15.91 o 
   7   0  24       25.63       10.66     17.24 o 
   1   1  24       45.43       40.79     15.07 o 
   2   1  24       41.89       57.27     15.34 o 
   3   1  24      129.91      151.24     16.58 o 
   4   1  24      147.01      175.46     16.05 o 
   5   1  24      118.66      123.51     18.81 o 
   6   1  24       87.09       81.17     19.22 o 
   7   1  24       22.00       16.15     17.90 o 
   0   2  24       55.86       86.10     32.88 o 
   1   2  24       66.89       67.92     15.25 o 
   2   2  24       78.17       73.55     13.54 o 
   3   2  24       81.85       81.10     14.42 o 
   4   2  24        0.32        5.90     12.57 o 
   5   2  24       67.11       63.05     24.25 o 
   6   2  24      100.68       91.74     24.62 o 
   1   3  24       13.93       13.30     12.60 o 
   2   3  24      115.55      136.55     15.41 o 
   3   3  24      148.59      188.39     15.71 o 
   4   3  24      145.32      186.43     27.29 o 
   5   3  24        4.73       -2.02     12.57 o 
   6   3  24       84.25       91.09     15.12 o 
   0   4  24      312.84      408.37     23.69 o 
   1   4  24      132.37      157.90     15.45 o 
   2   4  24      100.18      115.33     18.80 o 
   3   4  24       53.27       48.92     12.64 o 
   4   4  24       11.02       13.58     14.23 o 
   5   4  24        0.09        2.08     11.58 o 
   1   5  24       20.94       20.38     12.49 o 
   2   5  24       16.09       24.77     12.22 o 
   3   5  24       68.71       58.75     13.69 o 
   4   5  24       90.01       91.03     13.39 o 
   0   6  24      304.80      401.16     39.43 o 
   1   6  24       83.95      139.08     45.26 o 
   2   6  24       47.14       54.40     26.58 o 
   1   1  25        1.28        3.08     13.36 o 
   2   1  25       82.31      116.81     16.82 o 
   3   1  25        9.57        1.72     14.26 o 
   4   1  25       25.04       24.69     12.56 o 
   5   1  25        8.93        9.78     13.16 o 
   0   2  25      117.23      114.48     21.72 o 
   1   2  25        5.75        2.89     13.20 o 
   2   2  25       52.17       74.83     16.14 o 
   3   2  25        1.41       -2.34     12.17 o 
   4   2  25        2.39       -0.29     12.25 o 
   5   2  25       13.19        0.92     14.62 o 
   1   3  25        4.31        4.12     12.80 o 
   2   3  25       11.46       13.90     12.34 o 
   3   3  25        1.68        1.86     11.55 o 
   4   3  25       16.93        4.62     12.99 o 
   5   3  25        9.40       -0.45     13.25 o 
   0   4  25        0.82       -4.36     16.50 o 
   1   4  25       32.18       29.25     12.12 o 
   2   4  25       30.44       27.12     12.07 o 
   3   4  25       19.86       12.77     12.79 o 
   4   4  25       14.20       10.37     11.99 o 
   1   5  25        0.26        0.99     21.78 o 
   2   5  25        0.08        4.51     20.80 o 
   0   0  26       66.30       79.38     27.13 o 
   1   0  26        2.56       11.77     17.55 o 
   2   0  26      291.34      402.45     26.83 o 
   3   0  26       58.55      105.89     26.27 o 
   4   0  26      193.59      285.69     30.14 o 
   1   1  26      175.41      197.60     15.76 o 
   2   1  26        4.31        6.16     12.02 o 
   3   1  26      325.24      360.70     37.29 o 
   4   1  26        0.13       -1.55     14.56 o 
   0   2  26       35.57       68.47     18.59 o 
   1   2  26       10.89       15.06     12.48 o 
   2   2  26       30.73       57.14     14.08 o 
   3   2  26       45.38       57.09     13.59 o 
   4   2  26        2.03        9.07     18.71 o 
   1   3  26       19.71       17.87     12.93 o 
   2   3  26       11.81        1.86     12.20 o 
   3   3  26       46.56       43.11     23.26 o 
   0   4  26        2.58        7.63     19.35 o 
   1   4  26      104.44      120.10     16.52 o 
   2   4  26        7.53       -8.53     20.74 o 
   1   1  27       30.52       40.58     11.89 o 
   2   1  27        1.77       -2.05     11.84 o 
   3   1  27       49.24       86.30     17.05 o 
   0   2  27        0.18       14.85     15.59 o 
   1   2  27        3.26        9.12     12.28 o 
   2   2  27        3.40        8.00     11.76 o 
                                                 
